# Supplementary material for: From big data to diagnosis and prognosis: gene expression signatures in liver hepatocellular carcinoma
Source: PeerJ. 2017 Mar 14;5:e3089. doi: 10.7717/peerj.3089 (PMC5354077; doi:10.7717/peerj.3089)
Supplement: Table S1 — A complete list was provided for readers’ further reference and research interests with regard to involved genes in GO analysis, KEGG pathway analysis and Panther pathway analysis. Genes from GO analysis were divided into three groups, i.e., Biological Process, Cellular Component, and Molecular Function, accordingly. [file peerj-05-3089-s004.xlsx]

## Sheet: GO-BP
Category	Term	Count	%	PValue	Genes	List Total	Pop Hits	Pop Total	Fold Enrichment	Bonferroni	Benjamini	FDR
GOTERM_BP_FAT	GO:0010033~response to organic substance	71	18.2519	1.9345e-22	PTGS2, IL6ST, PDGFA, DUOX1, TLR3, FOXO1, AURKA, TLR4, FOS, CCNE1, MYD88, CDKN2B, ANG, HMOX1, IL1B, LOX, MYC, FOSL1, CCNA2, CYR61, GHR, EGR1, IRAK1, BSG, AR, SOCS2, SOCS3, ESR1, FBP1, LEF1, MMP14, NR0B1, UGT1A1, GLUL, THBD, ADM, SERPINF2, NME1, JUN, DNAJC25, PDGFRA, HSPB1, SORT1, CA2, COL1A1, HMGB2, CCL2, PFKFB2, ALDOB, ASNS, LIN28B, SRC, MSI1, CD4, CD24, THBS1, SPP1, BMP4, IL6, MAP2K1, MSH2, BCKD…	353	721	13528	3.77383	5.40305e-19	5.40305e-19	3.45566e-19
GOTERM_BP_FAT	GO:0042325~regulation of phosphorylation	53	13.6247	2.34425e-19	GDF2, IL6ST, PDGFA, TLR3, TTK, TLR4, ZEB2, CCNE2, SPRY2, KISS1R, APOA1, MCM7, CDKN2A, DIRAS3, CDKN2B, ANG, CDKN2C, IL1B, NRG1, GHR, IRAK1, CDC6, SOCS3, THY1, ADRB2, JUN, CD81, PDGFRB, GADD45B, TRAF2, PFKFB2, FPR1, KITLG, CHEK1, CD4, CD24, EGF, THBS1, BMP4, IL6, MAP2K1, MAP2K3, SPHK1, IGF1, HGF, CDC25C, CDKN3, CDC25A, CDC25B, CKS2, DUSP9, IGFBP3, DUSP6	353	466	13528	4.35862	6.5475e-16	3.27375e-16	4.18762e-16
GOTERM_BP_FAT	GO:0051174~regulation of phosphorus metabolic process	53	13.6247	1.3579e-18	GDF2, IL6ST, PDGFA, TLR3, TTK, TLR4, ZEB2, CCNE2, SPRY2, KISS1R, APOA1, MCM7, CDKN2A, DIRAS3, CDKN2B, ANG, CDKN2C, IL1B, NRG1, GHR, IRAK1, CDC6, SOCS3, THY1, ADRB2, JUN, CD81, PDGFRB, GADD45B, TRAF2, PFKFB2, FPR1, KITLG, CHEK1, CD4, CD24, EGF, THBS1, BMP4, IL6, MAP2K1, MAP2K3, SPHK1, IGF1, HGF, CDC25C, CDKN3, CDC25A, CDC25B, CKS2, DUSP9, IGFBP3, DUSP6	353	485	13528	4.18787	3.7926e-15	1.2642e-15	2.42566e-15
GOTERM_BP_FAT	GO:0019220~regulation of phosphate metabolic process	53	13.6247	1.3579e-18	GDF2, IL6ST, PDGFA, TLR3, TTK, TLR4, ZEB2, CCNE2, SPRY2, KISS1R, APOA1, MCM7, CDKN2A, DIRAS3, CDKN2B, ANG, CDKN2C, IL1B, NRG1, GHR, IRAK1, CDC6, SOCS3, THY1, ADRB2, JUN, CD81, PDGFRB, GADD45B, TRAF2, PFKFB2, FPR1, KITLG, CHEK1, CD4, CD24, EGF, THBS1, BMP4, IL6, MAP2K1, MAP2K3, SPHK1, IGF1, HGF, CDC25C, CDKN3, CDC25A, CDC25B, CKS2, DUSP9, IGFBP3, DUSP6	353	485	13528	4.18787	3.7926e-15	1.2642e-15	2.42566e-15
GOTERM_BP_FAT	GO:0009719~response to endogenous stimulus	48	12.3393	3.03744e-18	HMGB2, CCL2, PTGS2, PDGFA, ALDOB, FOXO1, ASNS, AURKA, SRC, CCNE1, FOS, ANG, HMOX1, MSI1, IL1B, CD24, LOX, THBS1, FOSL1, CCNA2, SPP1, GHR, BMP4, BSG, IL6, AR, MAP2K1, SOCS2, MSH2, SOCS3, BCKDHB, ESR1, FBP1, MMP14, NR0B1, UGT1A1, KHK, CDH13, ADM, DUSP1, DNAJC25, PDGFRA, ALDH2, SORT1, IGFBP1, CA2, COL1A1, ABCC5	353	405	13528	4.54198	8.48358e-15	2.12089e-15	5.42589e-15
GOTERM_BP_FAT	GO:0009725~response to hormone stimulus	45	11.5681	1.14442e-17	HMGB2, CCL2, PTGS2, PDGFA, ALDOB, FOXO1, AURKA, SRC, CCNE1, FOS, ANG, HMOX1, MSI1, IL1B, CD24, LOX, THBS1, FOSL1, CCNA2, SPP1, GHR, BMP4, BSG, IL6, AR, MAP2K1, SOCS2, SOCS3, BCKDHB, ESR1, FBP1, MMP14, NR0B1, UGT1A1, KHK, ADM, DUSP1, DNAJC25, PDGFRA, ALDH2, SORT1, IGFBP1, CA2, COL1A1, ABCC5	353	367	13528	4.699	3.19637e-14	6.39274e-15	2.04432e-14
GOTERM_BP_FAT	GO:0048545~response to steroid hormone stimulus	33	8.48329	2.84371e-17	HMGB2, CCL2, PTGS2, PDGFA, ALDOB, AURKA, SRC, CCNE1, FOS, HMOX1, IL1B, CD24, LOX, THBS1, FOSL1, CCNA2, GHR, SPP1, BMP4, IL6, MAP2K1, SOCS2, SOCS3, BCKDHB, ESR1, MMP14, UGT1A1, DUSP1, ADM, PDGFRA, ALDH2, CA2, COL1A1	353	192	13528	6.58676	7.94249e-14	1.32375e-14	5.07982e-14
GOTERM_BP_FAT	GO:0051726~regulation of cell cycle	42	10.7969	4.97078e-17	E2F1, PTGS2, HOXA13, NEK2, TTK, CHEK1, ASNS, BOP1, CITED2, CCNE2, CDKN2A, CDKN2B, DIRAS3, CDKN2C, IL1B, H2AFX, EGF, FOSL1, MYC, CCNA2, TCF3, BMP4, CDC6, MSH2, GMNN, DLGAP5, SPHK1, CENPF, IGF1, NUSAP1, BIRC5, CDKN3, CDC25C, CDC25A, CCNB1, PLK4, ID2, JUN, CKS2, BUB1B, NGFR, GADD45B	353	331	13528	4.86273	1.38834e-13	1.98334e-14	8.87948e-14
GOTERM_BP_FAT	GO:0042127~regulation of cell proliferation	64	16.4524	7.09966e-16	PTGS2, IL6ST, PDGFA, PRRX1, TTK, FOXO1, AZGP1, KISS1R, MYD88, CDKN2A, GPC3, CDKN2B, PTGES, ANG, CDKN2C, HMOX1, SERPINE1, IL1B, NRG1, FOSL1, CCNA2, MYC, CDC6, ARHGEF2, FOXJ1, VASH2, MYCN, SSTR5, ADRB2, ADM, NME1, JUN, CD81, PDGFRA, PDGFRB, NGFR, EIF5A2, CSF3, CCL2, FOXM1, KITLG, SOX4, CHEK1, SOX9, REG1A, TEK, CD24, AXIN2, EGF, THBS1, TCF3, DPT, NOX4, BMP4, IL6, SPHK1, IGF1, CDKN3, CDC25B, CDH13, I…	353	787	13528	3.11648	1.86051e-12	2.32592e-13	1.18794e-12
GOTERM_BP_FAT	GO:0022403~cell cycle phase	44	11.3111	6.30331e-15	KIF23, E2F1, PRC1, NEK2, TTK, CHEK1, AURKA, AURKB, PTTG1, CCNE1, CDKN2A, CDKN2B, CDKN2C, H2AFX, CCNA2, TCF3, ASPM, CDC6, ARHGEF2, MKI67, MAP2K1, DLGAP5, CCNF, TPX2, KIF18A, CENPF, NUSAP1, BIRC5, HGF, PBK, SIRT7, HMGA2, CDKN3, CDC25C, CDC25A, CDC25B, CCNB1, PLK1, FANCD2, POLD1, CKS2, BUB1B, STMN1, KPNA2	353	414	13528	4.07297	1.76749e-11	1.96387e-12	1.13021e-11
GOTERM_BP_FAT	GO:0007049~cell cycle	61	15.6812	1.74237e-14	E2F1, KIF23, PRC1, TTK, AURKA, PTTG1, AURKB, CCNE2, CCNE1, MCM7, CDKN2A, CDKN2B, CDKN2C, H2AFX, CCNA2, MYC, ASPM, CDC6, ARHGEF2, CCNF, TPX2, NUSAP1, PBK, HMGA2, MCM6, UHRF1, FANCD2, BUB1B, G0S2, STMN1, KPNA2, NEK2, LIN9, FOXM1, CHEK1, THBS1, TCF3, CKAP2, MAP2K1, MKI67, MSH2, GMNN, DLGAP5, PSRC1, KIF18A, CENPF, BIRC5, HGF, SIRT7, RACGAP1, CDKN3, CDC25C, CDC25A, CDC25B, CCNB1, PLK3, DUSP1, PLK1, PO…	353	776	13528	3.0125	4.86834e-11	4.86833e-12	3.11418e-11
GOTERM_BP_FAT	GO:0000278~mitotic cell cycle	40	10.2828	7.93527e-14	KIF23, E2F1, PRC1, NEK2, TTK, CHEK1, AURKA, AURKB, PTTG1, CCNE1, CDKN2A, CDKN2B, CDKN2C, CCNA2, TCF3, ASPM, CDC6, ARHGEF2, MAP2K1, DLGAP5, CCNF, TPX2, KIF18A, CENPF, NUSAP1, BIRC5, HGF, PBK, SIRT7, HMGA2, CDC25C, CDKN3, CDC25A, CDC25B, CCNB1, PLK1, POLD1, BUB1B, STMN1, KPNA2	353	370	13528	4.14302	2.21711e-10	2.01555e-11	1.41798e-10
GOTERM_BP_FAT	GO:0051338~regulation of transferase activity	40	10.2828	9.49443e-14	TRAF2, PFKFB2, FPR1, TLR3, KITLG, CHEK1, ZEB2, CCNE2, SPRY2, KISS1R, APOA1, CDKN2A, CDKN2B, DIRAS3, ANG, CDKN2C, IL1B, CD4, CD24, NRG1, EGF, THBS1, GHR, IRAK1, CDC6, MAP2K1, MAP2K3, SPHK1, HGF, CDKN3, CDC25C, CDC25A, CDC25B, THY1, ADRB2, CD81, CKS2, GADD45B, DUSP9, DUSP6	353	372	13528	4.12075	2.65123e-10	2.20935e-11	1.69564e-10
GOTERM_BP_FAT	GO:0043549~regulation of kinase activity	39	10.0257	1.23871e-13	TRAF2, PFKFB2, FPR1, TLR3, KITLG, CHEK1, ZEB2, CCNE2, SPRY2, KISS1R, CDKN2A, CDKN2B, DIRAS3, ANG, CDKN2C, IL1B, CD4, CD24, NRG1, EGF, THBS1, GHR, IRAK1, CDC6, MAP2K1, MAP2K3, SPHK1, HGF, CDKN3, CDC25C, CDC25A, CDC25B, THY1, ADRB2, CD81, CKS2, GADD45B, DUSP9, DUSP6	353	357	13528	4.18654	3.46055e-10	2.66196e-11	2.21323e-10
GOTERM_BP_FAT	GO:0045859~regulation of protein kinase activity	38	9.76864	2.11422e-13	TRAF2, FPR1, TLR3, KITLG, CHEK1, ZEB2, CCNE2, SPRY2, KISS1R, CDKN2A, CDKN2B, DIRAS3, ANG, CDKN2C, IL1B, CD4, CD24, NRG1, EGF, THBS1, GHR, IRAK1, CDC6, MAP2K1, MAP2K3, SPHK1, HGF, CDKN3, CDC25C, CDC25A, CDC25B, THY1, ADRB2, CD81, CKS2, GADD45B, DUSP9, DUSP6	353	345	13528	4.22108	5.90402e-10	4.21716e-11	3.77609e-10
GOTERM_BP_FAT	GO:0000279~M phase	36	9.2545	1.24836e-12	KIF23, PRC1, NEK2, TTK, CHEK1, AURKA, AURKB, PTTG1, H2AFX, CCNA2, ASPM, CDC6, ARHGEF2, MKI67, MAP2K1, DLGAP5, CCNF, TPX2, KIF18A, CENPF, NUSAP1, BIRC5, PBK, SIRT7, HGF, HMGA2, CDC25C, CDC25A, CDC25B, CCNB1, PLK1, FANCD2, CKS2, BUB1B, STMN1, KPNA2	353	329	13528	4.19339	3.4866e-09	2.3244e-10	2.22994e-09
GOTERM_BP_FAT	GO:0022402~cell cycle process	48	12.3393	1.31206e-12	KIF23, E2F1, PRC1, NEK2, TTK, CHEK1, AURKA, PTTG1, AURKB, CCNE1, CDKN2A, CDKN2B, CDKN2C, H2AFX, THBS1, MYC, CCNA2, TCF3, ASPM, CDC6, ARHGEF2, MKI67, MAP2K1, MSH2, DLGAP5, CCNF, TPX2, KIF18A, CENPF, NUSAP1, BIRC5, HGF, PBK, SIRT7, HMGA2, RACGAP1, CDKN3, CDC25C, CDC25A, CDC25B, CCNB1, FANCD2, PLK1, POLD1, CKS2, BUB1B, STMN1, KPNA2	353	565	13528	3.25575	3.66459e-09	2.29037e-10	2.34378e-09
GOTERM_BP_FAT	GO:0009611~response to wounding	46	11.8252	2.01496e-12	CCL3, CCL2, ADAMTS13, PDGFA, CCR1, TLR3, HOXB13, TLR4, MMRN1, CCL4, CCL26, REG3A, FOS, FGG, MYD88, FCN3, FGB, HMOX1, SERPINE1, IL1B, CD24, LOX, NRG1, THBS1, TFPI2, SPP1, NOX4, KLF6, IL6, MAP2K1, MAP2K3, LYZ, IGF1, S100A12, CD163, CCNB1, VWF, LYVE1, THBD, ADM, SERPINF2, PDGFRA, IGFBP1, NGFR, CD302, IGFBP4	353	530	13528	3.32614	5.62774e-09	3.31043e-10	3.59937e-09
GOTERM_BP_FAT	GO:0008283~cell proliferation	40	10.2828	1.4154e-11	E2F1, PDGFA, KITLG, ZEB2, BOP1, CXCL12, SRC, REG3A, APOA1, MCM7, HMOX1, COL8A1, NRG1, MYC, ASPM, MT3, CYR61, BMP4, AR, MKI67, MAP2K1, DLGAP5, TPX2, CENPF, IGF1, HGF, RACGAP1, MMP14, CDC25C, CDC25A, CDH13, UHRF1, GLUL, PLK1, CD81, CKS2, PCNA, BUB1B, TXNRD1, IGFBP4	353	436	13528	3.51587	3.95322e-08	2.19623e-09	2.52838e-08
GOTERM_BP_FAT	GO:0008284~positive regulation of cell proliferation	38	9.76864	5.02096e-11	CSF3, CCL2, PTGS2, IL6ST, PDGFA, PRRX1, TTK, KITLG, SOX4, REG1A, ANG, IL1B, CD24, NRG1, EGF, MYC, CCNA2, TCF3, FOSL1, BMP4, IL6, SPHK1, IGF1, VASH2, CDC25B, MYCN, CDH13, ADRB2, ID2, ADM, NME1, JUN, CD81, PDGFRA, PDGFRB, FABP1, NGFR, EIF5A2	353	414	13528	3.51757	1.40235e-07	7.38081e-09	8.96912e-08
GOTERM_BP_FAT	GO:0009991~response to extracellular stimulus	27	6.94087	1.09195e-10	CCL2, PTGS2, PDGFA, IL6ST, ALDOB, ASNS, AQP3, CCNE1, FOS, CDKN2B, HMOX1, IL1B, FOSL1, GHR, SPP1, BMP4, STC2, SOCS3, BCKDHB, AXL, UGT1A1, DUSP1, ADM, ITGA6, JUN, COL1A1, KLF4	353	220	13528	4.70327	3.0498e-07	1.5249e-08	1.95058e-07
GOTERM_BP_FAT	GO:0010604~positive regulation of macromolecule metabolic process	57	14.653	1.27408e-10	E2F1, GDF2, IL6ST, PDGFA, TLR3, FOXO1, TTK, TLR4, CITED2, FOS, CCNE1, FOXF1, HMOX1, IL1B, H2AFX, FOSL1, CCNA2, MYC, GHR, EGR1, IRAK1, AR, ESR1, LEF1, HMGA1, ADRB2, JUN, CD81, SIX1, PDGFRA, EIF5A2, HMGB2, HOXA13, KITLG, SOX4, SOX6, SOX9, SQSTM1, CD4, CD24, THBS1, TCF3, ETV4, BMP4, KLF6, IL6, MAP2K1, MAP2K3, PSRC1, IGF1, NR4A1, SIRT7, CCNB1, CDH13, PLK1, DNMT1, KLF4	353	857	13528	2.5489	3.55851e-07	1.69453e-08	2.27594e-07
GOTERM_BP_FAT	GO:0010647~positive regulation of cell communication	33	8.48329	1.28002e-10	GDF2, CCL2, PTGS2, IL6ST, PRRX1, TLR3, TTK, SOX4, TLR4, ZEB2, SRC, CITED2, KISS1R, MYD88, GPC3, CDKN2B, HMOX1, IL1B, CD4, CAT, CD24, THBS1, EGF, GHR, BMP4, IL6, ESR1, IGF1, ECT2, ECM1, CDH13, ADRB2, CD226	353	329	13528	3.84394	3.57509e-07	1.62504e-08	2.28654e-07
GOTERM_BP_FAT	GO:0006916~anti-apoptosis	26	6.6838	1.42179e-10	IRAK1, CCL2, SOCS2, SOCS3, EEF1A2, SPHK1, ESR1, FOXO1, IGF1, BIRC5, HGF, CITED2, PEA15, ATF5, CDH13, MYD88, SFRP1, SQSTM1, HMOX1, IL1B, HSPB1, NGFR, THBS1, NRG1, MYC, TERT	353	206	13528	4.83688	3.97107e-07	1.72655e-08	2.5398e-07
GOTERM_BP_FAT	GO:0000087~M phase of mitotic cell cycle	27	6.94087	1.63366e-10	KIF23, NEK2, AURKA, AURKB, PTTG1, CCNA2, ASPM, CDC6, ARHGEF2, MAP2K1, DLGAP5, CCNF, KIF18A, TPX2, CENPF, NUSAP1, BIRC5, PBK, SIRT7, HGF, CDC25C, HMGA2, CDC25A, CDC25B, CCNB1, PLK1, BUB1B	353	224	13528	4.61928	4.56281e-07	1.90117e-08	2.91827e-07
GOTERM_BP_FAT	GO:0010941~regulation of cell death	55	14.1388	1.70619e-10	PTGS2, FOXO1, TLR4, CITED2, CDKN2A, MYD88, CDKN2C, HMOX1, IL1B, CAT, NQO1, NRG1, FOSL1, TOP2A, MYC, TERT, GHR, IRAK1, ARHGEF2, SOCS2, SOCS3, ESR1, ECT2, ADRB2, NME1, JUN, HSPB1, SORT1, NGFR, TRAF2, CCL2, HOXA13, TNFRSF25, SOX4, ASNS, SOX9, SRC, PEA15, SQSTM1, CD24, THBS1, BMP4, IL6, MSH2, EEF1A2, SPHK1, IGF1, NR4A1, BIRC5, HGF, ATF5, CDH13, SFRP1, DUSP1, IGFBP3	353	815	13528	2.58621	4.76539e-07	1.90616e-08	3.04783e-07
GOTERM_BP_FAT	GO:0042981~regulation of apoptosis	54	13.8817	3.09941e-10	PTGS2, FOXO1, TLR4, CITED2, CDKN2A, MYD88, CDKN2C, HMOX1, IL1B, CAT, NQO1, NRG1, FOSL1, TOP2A, MYC, TERT, GHR, IRAK1, ARHGEF2, SOCS2, SOCS3, ESR1, ECT2, ADRB2, NME1, JUN, HSPB1, SORT1, NGFR, TRAF2, CCL2, HOXA13, TNFRSF25, SOX4, ASNS, SOX9, SRC, PEA15, SQSTM1, CD24, THBS1, IL6, MSH2, EEF1A2, SPHK1, IGF1, NR4A1, BIRC5, HGF, ATF5, CDH13, SFRP1, DUSP1, IGFBP3	353	804	13528	2.57393	8.65663e-07	3.32948e-08	5.53658e-07
GOTERM_BP_FAT	GO:0043067~regulation of programmed cell death	54	13.8817	4.48757e-10	PTGS2, FOXO1, TLR4, CITED2, CDKN2A, MYD88, CDKN2C, HMOX1, IL1B, CAT, NQO1, NRG1, FOSL1, TOP2A, MYC, TERT, GHR, IRAK1, ARHGEF2, SOCS2, SOCS3, ESR1, ECT2, ADRB2, NME1, JUN, HSPB1, SORT1, NGFR, TRAF2, CCL2, HOXA13, TNFRSF25, SOX4, ASNS, SOX9, SRC, PEA15, SQSTM1, CD24, THBS1, IL6, MSH2, EEF1A2, SPHK1, IGF1, NR4A1, BIRC5, HGF, ATF5, CDH13, SFRP1, DUSP1, IGFBP3	353	812	13528	2.54857	1.25338e-06	4.64214e-08	8.0163e-07
GOTERM_BP_FAT	GO:0031960~response to corticosteroid stimulus	17	4.37018	4.84376e-10	BMP4, IL6, CCL2, MAP2K1, PTGS2, BCKDHB, ALDOB, UGT1A1, SRC, CCNE1, FOS, DUSP1, ADM, IL1B, COL1A1, FOSL1, GHR	353	85	13528	7.66459	1.35286e-06	4.83165e-08	8.65258e-07
GOTERM_BP_FAT	GO:0000280~nuclear division	26	6.6838	5.83888e-10	KIF23, CDC6, ARHGEF2, MAP2K1, NEK2, DLGAP5, CCNF, KIF18A, TPX2, CENPF, NUSAP1, AURKA, BIRC5, AURKB, PBK, PTTG1, HGF, HMGA2, CDC25C, CDC25A, CDC25B, CCNB1, PLK1, BUB1B, CCNA2, ASPM	353	220	13528	4.52908	1.6308e-06	5.62345e-08	1.04302e-06
GOTERM_BP_FAT	GO:0007067~mitosis	26	6.6838	5.83888e-10	KIF23, CDC6, ARHGEF2, MAP2K1, NEK2, DLGAP5, CCNF, KIF18A, TPX2, CENPF, NUSAP1, AURKA, BIRC5, AURKB, PBK, PTTG1, HGF, HMGA2, CDC25C, CDC25A, CDC25B, CCNB1, PLK1, BUB1B, CCNA2, ASPM	353	220	13528	4.52908	1.6308e-06	5.62345e-08	1.04302e-06
GOTERM_BP_FAT	GO:0010035~response to inorganic substance	25	6.42674	7.07552e-10	PTGS2, PDGFA, ALDOB, DUOX1, AQP3, FOS, FGG, FGB, HMOX1, SERPINE1, NDRG1, CAT, THBS1, FOSL1, MT3, BSG, EEF1A2, LEF1, MT1X, KHK, DUSP1, JUN, PDGFRA, CA2, COL1A1	353	205	13528	4.67353	1.97619e-06	6.58731e-08	1.26392e-06
GOTERM_BP_FAT	GO:0009967~positive regulation of signal transduction	30	7.71208	7.65842e-10	GDF2, IL6ST, PRRX1, TLR3, TTK, SOX4, ZEB2, TLR4, SRC, CITED2, GPC3, MYD88, CDKN2B, HMOX1, IL1B, CD4, CAT, CD24, THBS1, EGF, GHR, BMP4, IL6, ESR1, IGF1, ECT2, ECM1, CDH13, ADRB2, CD226	353	295	13528	3.89725	2.13899e-06	6.89999e-08	1.36805e-06
GOTERM_BP_FAT	GO:0043066~negative regulation of apoptosis	33	8.48329	8.28516e-10	CCL2, SOX4, FOXO1, ASNS, CITED2, PEA15, MYD88, SQSTM1, HMOX1, IL1B, CAT, THBS1, NRG1, MYC, TERT, IRAK1, IL6, SOCS2, SOCS3, MSH2, EEF1A2, SPHK1, ESR1, IGF1, BIRC5, HGF, CDH13, ATF5, SFRP1, NME1, SORT1, HSPB1, NGFR	353	354	13528	3.57248	2.31404e-06	7.23139e-08	1.48001e-06
GOTERM_BP_FAT	GO:0043069~negative regulation of programmed cell death	33	8.48329	1.17223e-09	CCL2, SOX4, FOXO1, ASNS, CITED2, PEA15, MYD88, SQSTM1, HMOX1, IL1B, CAT, THBS1, NRG1, MYC, TERT, IRAK1, IL6, SOCS2, SOCS3, MSH2, EEF1A2, SPHK1, ESR1, IGF1, BIRC5, HGF, CDH13, ATF5, SFRP1, NME1, SORT1, HSPB1, NGFR	353	359	13528	3.52272	3.27404e-06	9.92136e-08	2.094e-06
GOTERM_BP_FAT	GO:0060548~negative regulation of cell death	33	8.48329	1.2598e-09	CCL2, SOX4, FOXO1, ASNS, CITED2, PEA15, MYD88, SQSTM1, HMOX1, IL1B, CAT, THBS1, NRG1, MYC, TERT, IRAK1, IL6, SOCS2, SOCS3, MSH2, EEF1A2, SPHK1, ESR1, IGF1, BIRC5, HGF, CDH13, ATF5, SFRP1, NME1, SORT1, HSPB1, NGFR	353	360	13528	3.51294	3.51861e-06	1.03489e-07	2.25042e-06
GOTERM_BP_FAT	GO:0048285~organelle fission	26	6.6838	1.36607e-09	KIF23, CDC6, ARHGEF2, MAP2K1, NEK2, DLGAP5, CCNF, KIF18A, TPX2, CENPF, NUSAP1, AURKA, BIRC5, AURKB, PBK, PTTG1, HGF, HMGA2, CDC25C, CDC25A, CDC25B, CCNB1, PLK1, BUB1B, CCNA2, ASPM	353	229	13528	4.35108	3.81542e-06	1.09012e-07	2.44026e-06
GOTERM_BP_FAT	GO:0010557~positive regulation of macromolecule biosynthetic process	45	11.5681	6.48952e-09	E2F1, HMGB2, GDF2, HOXA13, PDGFA, TLR3, KITLG, SOX4, FOXO1, TLR4, SOX6, SOX9, CITED2, CCNE1, FOS, SQSTM1, HMOX1, FOXF1, IL1B, CD4, THBS1, FOSL1, MYC, CCNA2, TCF3, ETV4, BMP4, EGR1, IRAK1, KLF6, IL6, AR, MAP2K3, PSRC1, LEF1, IGF1, NR4A1, SIRT7, HMGA1, ADRB2, JUN, SIX1, PDGFRA, EIF5A2, KLF4	353	654	13528	2.6369	1.81251e-05	5.03479e-07	1.15925e-05
GOTERM_BP_FAT	GO:0006928~cell motion	37	9.51157	8.29125e-09	CTHRC1, CCL3, CCL2, PTGS2, FPR1, KITLG, ZEB2, CCL4, CXCL12, EPHB1, SRC, APOA1, ROBO1, ANG, IL1B, SEMA3B, CD24, THBS1, ETV4, IL6, RET, S100P, MAP2K1, FOXJ1, MSH2, IGF1, DCDC2, MMP14, CDH13, LYVE1, ITGA6, CD34, ID1, SIX1, PDGFRB, HSPB1, NGFR	353	475	13528	2.98516	2.31572e-05	6.25877e-07	1.48109e-05
GOTERM_BP_FAT	GO:0031667~response to nutrient levels	23	5.9126	8.94287e-09	BMP4, CCL2, STC2, PTGS2, IL6ST, SOCS3, PDGFA, BCKDHB, ALDOB, ASNS, UGT1A1, AQP3, CCNE1, DUSP1, CDKN2B, ADM, HMOX1, JUN, IL1B, COL1A1, KLF4, SPP1, GHR	353	197	13528	4.47425	2.49771e-05	6.573e-07	1.59749e-05
GOTERM_BP_FAT	GO:0051384~response to glucocorticoid stimulus	15	3.85604	1.14313e-08	BMP4, IL6, CCL2, PTGS2, MAP2K1, BCKDHB, ALDOB, UGT1A1, CCNE1, FOS, DUSP1, ADM, IL1B, FOSL1, GHR	353	78	13528	7.3698	3.19271e-05	8.18655e-07	2.04201e-05
GOTERM_BP_FAT	GO:0043627~response to estrogen stimulus	17	4.37018	1.2013e-08	BMP4, PTGS2, SOCS2, SOCS3, PDGFA, ESR1, AURKA, MMP14, CCNE1, DUSP1, HMOX1, PDGFRA, IL1B, CD24, CA2, CCNA2, GHR	353	105	13528	6.20467	3.35517e-05	8.38805e-07	2.14592e-05
GOTERM_BP_FAT	GO:0051347~positive regulation of transferase activity	25	6.42674	1.67457e-08	IRAK1, TRAF2, MAP2K1, PFKFB2, MAP2K3, SPHK1, FPR1, TLR3, KITLG, ZEB2, HGF, CDC25B, KISS1R, ADRB2, APOA1, ANG, CD81, IL1B, CD4, CD24, THBS1, GADD45B, NRG1, EGF, GHR	353	240	13528	3.99197	4.67698e-05	1.14075e-06	2.99135e-05
GOTERM_BP_FAT	GO:0045787~positive regulation of cell cycle	13	3.3419	1.9713e-08	HOXA13, DLGAP5, SPHK1, NUSAP1, IGF1, ASNS, BIRC5, CITED2, ID2, IL1B, EGF, TCF3, FOSL1	353	57	13528	8.74032	5.5057e-05	1.31092e-06	3.52141e-05
GOTERM_BP_FAT	GO:0044093~positive regulation of molecular function	41	10.5398	2.26007e-08	TRAF2, PFKFB2, ALDOB, FPR1, TLR3, KITLG, TLR4, ZEB2, KISS1R, APOA1, MYD88, CDKN2A, ANG, RGN, IL1B, CD4, CAT, CD24, NRG1, EGF, THBS1, MYC, GHR, IRAK1, IL6, MAP2K1, FOXJ1, MSH2, MAP2K3, SPHK1, HGF, CDC25B, THY1, CCNB1, ADRB2, NME1, PLK1, CD81, PON1, FABP1, GADD45B	353	586	13528	2.6813	6.31216e-05	1.46799e-06	4.03723e-05
GOTERM_BP_FAT	GO:0006260~DNA replication	22	5.65553	2.35405e-08	CDC6, HMGB2, DTL, LIN9, CENPF, IGF1, CHEK1, CDC25C, HMGA1, CDC25A, MCM6, CCNE2, TYMS, RFC4, MCM7, RRM2, POLD1, PCNA, EGF, TOP2A, FEN1, TERT	353	190	13528	4.43739	6.57465e-05	1.49429e-06	4.20512e-05
GOTERM_BP_FAT	GO:0001932~regulation of protein amino acid phosphorylation	21	5.39846	2.38369e-08	BMP4, IL6, GDF2, IL6ST, SOCS3, PDGFA, TTK, KITLG, IGF1, TLR4, ZEB2, APOA1, JUN, CD81, IL1B, PDGFRB, CD4, CD24, EGF, IGFBP3, GHR	353	173	13528	4.65192	6.65743e-05	1.47948e-06	4.25807e-05
GOTERM_BP_FAT	GO:0001568~blood vessel development	25	6.42674	2.50903e-08	BMP4, PDGFA, PRRX1, FOXO1, MMP14, CXCL12, THY1, ANXA2, CITED2, CDH13, LAMA4, HEY1, ID1, ROBO1, ANG, HMOX1, JUN, FOXF1, COL1A2, IL1B, COL1A1, LOX, EGF, THBS1, CYR61	353	245	13528	3.9105	7.00746e-05	1.52341e-06	4.48196e-05
GOTERM_BP_FAT	GO:0031328~positive regulation of cellular biosynthetic process	45	11.5681	2.58499e-08	E2F1, HMGB2, GDF2, HOXA13, PDGFA, TLR3, KITLG, SOX4, FOXO1, TLR4, SOX6, SOX9, CITED2, CCNE1, FOS, SQSTM1, HMOX1, FOXF1, IL1B, CD4, THBS1, FOSL1, MYC, CCNA2, TCF3, ETV4, BMP4, EGR1, IRAK1, KLF6, IL6, AR, MAP2K3, PSRC1, LEF1, IGF1, NR4A1, SIRT7, HMGA1, ADRB2, JUN, SIX1, PDGFRA, EIF5A2, KLF4	353	685	13528	2.51757	7.21962e-05	1.53614e-06	4.61766e-05
GOTERM_BP_FAT	GO:0042327~positive regulation of phosphorylation	16	4.11311	2.8174e-08	BMP4, GDF2, IL6, IL6ST, TTK, KITLG, IGF1, TLR4, ANG, CD81, IL1B, CD4, CD24, EGF, THBS1, GHR	353	97	13528	6.32131	7.8687e-05	1.63938e-06	5.03282e-05
GOTERM_BP_FAT	GO:0033674~positive regulation of kinase activity	24	6.16967	3.6383e-08	TRAF2, IRAK1, MAP2K1, PFKFB2, MAP2K3, SPHK1, FPR1, TLR3, KITLG, ZEB2, HGF, CDC25B, KISS1R, ADRB2, ANG, CD81, IL1B, CD4, CD24, THBS1, NRG1, GADD45B, EGF, GHR	353	231	13528	3.9816	0.000101613	2.07383e-06	6.49922e-05
GOTERM_BP_FAT	GO:0009891~positive regulation of biosynthetic process	45	11.5681	3.94763e-08	E2F1, HMGB2, GDF2, HOXA13, PDGFA, TLR3, KITLG, SOX4, FOXO1, TLR4, SOX6, SOX9, CITED2, CCNE1, FOS, SQSTM1, HMOX1, FOXF1, IL1B, CD4, THBS1, FOSL1, MYC, CCNA2, TCF3, ETV4, BMP4, EGR1, IRAK1, KLF6, IL6, AR, MAP2K3, PSRC1, LEF1, IGF1, NR4A1, SIRT7, HMGA1, ADRB2, JUN, SIX1, PDGFRA, EIF5A2, KLF4	353	695	13528	2.48134	0.000110251	2.20515e-06	7.05179e-05
GOTERM_BP_FAT	GO:0001944~vasculature development	25	6.42674	3.99199e-08	BMP4, PDGFA, PRRX1, FOXO1, MMP14, CXCL12, THY1, ANXA2, CITED2, CDH13, LAMA4, HEY1, ID1, ROBO1, ANG, HMOX1, JUN, FOXF1, COL1A2, IL1B, COL1A1, LOX, EGF, THBS1, CYR61	353	251	13528	3.81703	0.00011149	2.1862e-06	7.13103e-05
GOTERM_BP_FAT	GO:0010562~positive regulation of phosphorus metabolic process	16	4.11311	4.29738e-08	BMP4, GDF2, IL6, IL6ST, TTK, KITLG, IGF1, TLR4, ANG, CD81, IL1B, CD4, CD24, EGF, THBS1, GHR	353	100	13528	6.13167	0.000120019	2.30819e-06	7.67656e-05
GOTERM_BP_FAT	GO:0045937~positive regulation of phosphate metabolic process	16	4.11311	4.29738e-08	BMP4, GDF2, IL6, IL6ST, TTK, KITLG, IGF1, TLR4, ANG, CD81, IL1B, CD4, CD24, EGF, THBS1, GHR	353	100	13528	6.13167	0.000120019	2.30819e-06	7.67656e-05
GOTERM_BP_FAT	GO:0051329~interphase of mitotic cell cycle	16	4.11311	6.45264e-08	E2F1, CDC6, CENPF, BIRC5, CHEK1, CDC25C, CDKN3, CDC25A, CCNB1, CCNE1, CDKN2A, CDKN2B, CDKN2C, POLD1, TCF3, KPNA2	353	103	13528	5.95308	0.000180206	3.40041e-06	0.000115266
GOTERM_BP_FAT	GO:0008285~negative regulation of cell proliferation	30	7.71208	7.32438e-08	PTGS2, CHEK1, AZGP1, KISS1R, GPC3, CDKN2A, CDKN2B, PTGES, CDKN2C, ANG, HMOX1, IL1B, CD24, THBS1, AXIN2, FOSL1, DPT, BMP4, NOX4, CDC6, IL6, FOXJ1, CDKN3, CDH13, SSTR5, ADM, NME1, JUN, IGFBP3, KLF4	353	361	13528	3.18473	0.000204549	3.78833e-06	0.000130838
GOTERM_BP_FAT	GO:0007346~regulation of mitotic cell cycle	19	4.88432	8.34741e-08	CDC6, HOXA13, NEK2, DLGAP5, SPHK1, CENPF, NUSAP1, IGF1, TTK, ASNS, BIRC5, CDC25C, CDKN2A, CDKN2B, BUB1B, IL1B, EGF, CCNA2, MYC	353	152	13528	4.79037	0.000233116	4.23896e-06	0.000149113
GOTERM_BP_FAT	GO:0045860~positive regulation of protein kinase activity	23	5.9126	8.5489e-08	TRAF2, IRAK1, MAP2K1, MAP2K3, SPHK1, FPR1, TLR3, KITLG, ZEB2, HGF, CDC25B, KISS1R, ADRB2, ANG, CD81, IL1B, CD4, CD24, THBS1, NRG1, GADD45B, EGF, GHR	353	223	13528	3.95259	0.000238742	4.26375e-06	0.000152712
GOTERM_BP_FAT	GO:0048754~branching morphogenesis of a tube	13	3.3419	9.30977e-08	BMP4, HOXA11, IGF1, HOXB13, MMP14, CXCL12, MYCN, SPRY2, GPC3, FOXF1, SIX1, EGF, CYR61	353	65	13528	7.66459	0.000259988	4.56178e-06	0.000166304
GOTERM_BP_FAT	GO:0051325~interphase	16	4.11311	9.5471e-08	E2F1, CDC6, CENPF, BIRC5, CHEK1, CDC25C, CDKN3, CDC25A, CCNB1, CCNE1, CDKN2A, CDKN2B, CDKN2C, POLD1, TCF3, KPNA2	353	106	13528	5.7846	0.000266615	4.59741e-06	0.000170543
GOTERM_BP_FAT	GO:0030155~regulation of cell adhesion	18	4.62725	9.63343e-08	MAP2K1, EDIL3, SERPINI1, MMP14, SRC, CITED2, CDH13, LAMA4, CDKN2A, ITGA6, IL1B, COL1A1, CD24, NRG1, THBS1, COL8A1, CYR61, SPP1	353	137	13528	5.03513	0.000269025	4.56036e-06	0.000172085
GOTERM_BP_FAT	GO:0032355~response to estradiol stimulus	12	3.08483	1.1135e-07	BMP4, CCNE1, SOCS2, PTGS2, DUSP1, PDGFA, SOCS3, PDGFRA, IL1B, AURKA, CCNA2, GHR	353	54	13528	8.51621	0.000310952	5.18332e-06	0.000198908
GOTERM_BP_FAT	GO:0006259~DNA metabolic process	36	9.2545	1.3282e-07	HMGB2, XRCC3, LIN9, CHEK1, PTTG1, CCNE2, FOS, TYMS, CDKN2A, MCM7, H2AFX, EGF, MYC, TOP2A, FEN1, TERT, RECQL4, DNMT3A, CDC6, DTL, MSH2, CENPF, IGF1, CDC25C, HMGA1, CDC25A, MCM6, UHRF1, RFC4, FANCD2, RRM2, POLD1, PCNA, DNMT1, KPNA2, IGFBP4	353	506	13528	2.72653	0.000370898	6.08141e-06	0.000237261
GOTERM_BP_FAT	GO:0031399~regulation of protein modification process	26	6.6838	2.18939e-07	GDF2, PDGFA, IL6ST, KITLG, TTK, ZEB2, TLR4, CDKN2A, APOA1, IL1B, CD4, CD24, EGF, GHR, BMP4, IL6, SOCS3, IGF1, CCNB1, PLK1, JUN, CD81, BUB1B, PDGFRB, DNMT1, IGFBP3	353	295	13528	3.37762	0.000611311	9.86282e-06	0.000391098
GOTERM_BP_FAT	GO:0007242~intracellular signaling cascade	64	16.4524	2.45848e-07	IL6ST, TLR3, TLR4, AURKA, CCNE1, KISS1R, APOA1, DIRAS3, HMOX1, IL1B, H2AFX, TOP2A, CCNA2, GHR, IRAK1, AR, ARHGEF2, RET, SOCS2, LIMK1, SOCS3, ESR1, SOCS6, DCDC2, ECT2, SSTR5, RND3, ADRB2, RFC4, ADM, CD81, DNAJC25, COL1A2, BUB1B, STMN1, GADD45B, RASD1, TRAF2, HMGB2, CCL2, CCR1, FPR1, CHEK1, SRC, TYMS, SQSTM1, CNR1, EGF, THBS1, FEN1, MAP2K1, MSH2, MAP2K3, SPHK1, IGF1, MAPK11, HGF, RACGAP1, CDH13, DU…	353	1256	13528	1.95276	0.000686416	1.08992e-05	0.000439165
GOTERM_BP_FAT	GO:0051173~positive regulation of nitrogen compound metabolic process	41	10.5398	2.86387e-07	E2F1, HMGB2, GDF2, HOXA13, PDGFA, KITLG, SOX4, FOXO1, SOX6, SOX9, CITED2, CCNE1, FOS, SQSTM1, FOXF1, IL1B, H2AFX, FOSL1, MYC, CCNA2, TCF3, ETV4, BMP4, EGR1, IRAK1, KLF6, IL6, AR, MAP2K1, MAP2K3, PSRC1, LEF1, IGF1, NR4A1, SIRT7, HMGA1, ADRB2, JUN, SIX1, PDGFRA, KLF4	353	644	13528	2.43981	0.000799559	1.2498e-05	0.000511582
GOTERM_BP_FAT	GO:0007167~enzyme linked receptor protein signaling pathway	28	7.19794	2.95705e-07	GDF2, CCL2, PDGFA, IL6ST, FOXO1, SRC, EPHB1, FOS, TEK, CD4, EGF, NRG1, GHR, BMP4, IRAK1, RET, SOCS2, AXL, HGF, EPHA2, ADRB2, ID1, JUN, COL1A2, PDGFRA, PDGFRB, SORT1, IGFBP1	353	342	13528	3.13755	0.000825565	1.27062e-05	0.000528228
GOTERM_BP_FAT	GO:0002237~response to molecule of bacterial origin	14	3.59897	3.1505e-07	IRAK1, FOS, IL6, MYD88, THBD, CCL2, PTGS2, ADM, SOCS3, JUN, IL1B, TLR4, CD24, ABCC5	353	86	13528	6.23862	0.000879549	1.33323e-05	0.000562784
GOTERM_BP_FAT	GO:0045785~positive regulation of cell adhesion	12	3.08483	3.46683e-07	CDH13, ITGA6, IL1B, EDIL3, CD24, NRG1, COL8A1, THBS1, SRC, CITED2, CYR61, SPP1	353	60	13528	7.66459	0.000967817	1.44519e-05	0.00061929
GOTERM_BP_FAT	GO:0045935~positive regulation of nucleobase, nucleoside, nucleotide and nucleic acid metabolic process	40	10.2828	3.46724e-07	E2F1, HMGB2, GDF2, HOXA13, PDGFA, KITLG, SOX4, FOXO1, SOX6, SOX9, CITED2, CCNE1, FOS, SQSTM1, FOXF1, H2AFX, FOSL1, MYC, CCNA2, TCF3, ETV4, BMP4, EGR1, IRAK1, KLF6, IL6, AR, MAP2K1, MAP2K3, PSRC1, LEF1, IGF1, NR4A1, SIRT7, HMGA1, ADRB2, JUN, SIX1, PDGFRA, KLF4	353	624	13528	2.4566	0.000967931	1.42411e-05	0.000619363
GOTERM_BP_FAT	GO:0001763~morphogenesis of a branching structure	13	3.3419	4.10976e-07	BMP4, HOXA11, IGF1, HOXB13, MMP14, CXCL12, MYCN, SPRY2, GPC3, FOXF1, SIX1, EGF, CYR61	353	74	13528	6.73241	0.0011472	1.66354e-05	0.000734137
GOTERM_BP_FAT	GO:0030334~regulation of cell migration	19	4.88432	4.19821e-07	IL6, GDF2, MAP2K1, PDGFA, IL6ST, SPHK1, IGF1, CXCL12, THY1, CITED2, CDH13, KISS1R, LAMA4, HMOX1, TEK, PDGFRA, PDGFRB, THBS1, IGFBP3	353	169	13528	4.3085	0.00117187	1.67507e-05	0.000749938
GOTERM_BP_FAT	GO:0010628~positive regulation of gene expression	38	9.76864	4.50064e-07	E2F1, HMGB2, GDF2, HOXA13, SOX4, FOXO1, SOX6, SOX9, CITED2, CCNE1, FOS, SQSTM1, FOXF1, FOSL1, MYC, CCNA2, TCF3, ETV4, BMP4, EGR1, IRAK1, KLF6, IL6, AR, MAP2K3, PSRC1, ESR1, LEF1, IGF1, NR4A1, SIRT7, HMGA1, CDH13, ADRB2, JUN, SIX1, DNMT1, KLF4	353	581	13528	2.50649	0.00125624	1.77045e-05	0.000803962
GOTERM_BP_FAT	GO:0007584~response to nutrient	17	4.37018	7.17226e-07	BMP4, CCL2, PTGS2, STC2, PDGFA, IL6ST, BCKDHB, UGT1A1, AQP3, CCNE1, DUSP1, CDKN2B, HMOX1, IL1B, COL1A1, KLF4, SPP1	353	140	13528	4.6535	0.00200121	2.7822e-05	0.0012812
GOTERM_BP_FAT	GO:0043085~positive regulation of catalytic activity	35	8.99743	7.45863e-07	TRAF2, PFKFB2, ALDOB, FPR1, TLR3, KITLG, ZEB2, KISS1R, APOA1, CDKN2A, ANG, RGN, IL1B, CD4, CD24, EGF, NRG1, THBS1, MYC, GHR, IRAK1, MAP2K1, FOXJ1, MSH2, MAP2K3, SPHK1, HGF, CDC25B, THY1, CCNB1, ADRB2, PLK1, CD81, FABP1, GADD45B	353	520	13528	2.57943	0.00208103	2.85365e-05	0.00133235
GOTERM_BP_FAT	GO:0051301~cell division	25	6.42674	8.07646e-07	KIF23, CDC6, ARHGEF2, PRC1, NEK2, CCNF, CENPF, NUSAP1, BIRC5, PTTG1, AURKB, HMGA2, RACGAP1, CDC25C, CDC25A, CDC25B, CCNB1, CCNE2, CCNE1, CDKN2A, PLK1, CKS2, BUB1B, CCNA2, ASPM	353	295	13528	3.24771	0.00225322	3.04827e-05	0.00144272
GOTERM_BP_FAT	GO:0032268~regulation of cellular protein metabolic process	33	8.48329	8.115e-07	GDF2, IL6ST, PDGFA, TTK, KITLG, IGF2BP1, ZEB2, TLR4, APOA1, CDKN2A, ANG, IL1B, CD4, CD24, THBS1, EGF, GHR, BMP4, IL6, PTPN3, SOCS3, IGF1, CCNB1, PLK1, JUN, CD81, PON1, BUB1B, PDGFRB, DNMT1, HSPB1, EIF5A2, IGFBP3	353	474	13528	2.66805	0.00226395	3.02198e-05	0.0014496
GOTERM_BP_FAT	GO:0034097~response to cytokine stimulus	13	3.3419	8.53348e-07	CCNE1, IRAK1, FOS, MYD88, CDKN2B, PTGS2, IL6ST, SOCS3, JUN, PDGFRA, FOSL1, SRC, GHR	353	79	13528	6.30631	0.00238056	3.13601e-05	0.00152435
GOTERM_BP_FAT	GO:0016477~cell migration	24	6.16967	9.07101e-07	CTHRC1, RET, IL6, S100P, CCL2, FOXJ1, KITLG, DCDC2, ZEB2, MMP14, CXCL12, SRC, CDH13, APOA1, ITGA6, CD34, ID1, ROBO1, ANG, SIX1, IL1B, PDGFRB, CD24, THBS1	353	276	13528	3.33243	0.00253033	3.29025e-05	0.00162037
GOTERM_BP_FAT	GO:0001501~skeletal system development	26	6.6838	9.51413e-07	HOXA13, PTGS2, HOXA11, PRRX1, POSTN, DLK1, SOX6, SOX9, AXIN2, LECT2, MYC, GHR, SPP1, BMP4, IGF1, MMP14, ANXA2, SHOX2, SIX1, COL1A2, PDGFRA, PDGFRB, SORT1, COL1A1, IGFBP3, IGFBP4	353	319	13528	3.1235	0.00265377	3.40674e-05	0.00169953
GOTERM_BP_FAT	GO:0051591~response to cAMP	10	2.57069	1.03108e-06	FOS, BSG, THBD, DUSP1, NME1, JUN, BCKDHB, DUOX1, COL1A1, FOSL1	353	42	13528	9.12451	0.00287567	3.64526e-05	0.00184184
GOTERM_BP_FAT	GO:0000079~regulation of cyclin-dependent protein kinase activity	11	2.82776	1.08187e-06	CCNE2, CDC6, CDKN2A, DIRAS3, CDKN2B, CDKN2C, CKS2, CHEK1, CDKN3, CDC25C, CDC25A	353	54	13528	7.80653	0.0030171	3.77701e-05	0.00193256
GOTERM_BP_FAT	GO:0009628~response to abiotic stimulus	28	7.19794	1.24805e-06	CCL2, TLR3, FOS, IL1B, H2AFX, CAT, THBS1, MYC, FOSL1, FEN1, BMP4, SOCS3, MSH2, MMP14, SNAI2, ADRB2, THBD, DUSP1, ADM, FANCD2, JUN, POLD1, HSPB1, CA2, COL1A1, NGFR, SCARA5, RHO	353	368	13528	2.91588	0.00347974	4.30338e-05	0.00222941
GOTERM_BP_FAT	GO:0050730~regulation of peptidyl-tyrosine phosphorylation	12	3.08483	1.28758e-06	IL6, PDGFA, IL6ST, CD81, PDGFRB, IGF1, KITLG, CD4, TLR4, CD24, EGF, GHR	353	68	13528	6.76287	0.00358977	4.38554e-05	0.00230003
GOTERM_BP_FAT	GO:0051098~regulation of binding	17	4.37018	2.36348e-06	IRAK1, IL6, FOXJ1, TLR3, TLR4, NR0B1, ADRB2, CDKN2A, MYD88, ID2, ID1, NME1, HMOX1, PON1, IL1B, CAT, NRG1	353	153	13528	4.25811	0.00657946	7.95294e-05	0.00422188
GOTERM_BP_FAT	GO:0042060~wound healing	19	4.88432	2.52199e-06	KLF6, IL6, ADAMTS13, PDGFA, IGF1, MMRN1, CCNB1, VWF, FGG, THBD, FGB, HMOX1, SERPINE1, PDGFRA, IL1B, IGFBP1, LOX, NRG1, TFPI2	353	191	13528	3.81223	0.00701919	8.38529e-05	0.00450503
GOTERM_BP_FAT	GO:0048514~blood vessel morphogenesis	20	5.14139	2.62627e-06	BMP4, PDGFA, PRRX1, MMP14, CXCL12, ANXA2, THY1, CITED2, CDH13, HEY1, ID1, ROBO1, ANG, HMOX1, JUN, FOXF1, IL1B, EGF, THBS1, CYR61	353	211	13528	3.63251	0.00730835	8.62926e-05	0.0046913
GOTERM_BP_FAT	GO:0040012~regulation of locomotion	19	4.88432	2.72064e-06	IL6, GDF2, MAP2K1, PDGFA, IL6ST, SPHK1, IGF1, CXCL12, THY1, CITED2, CDH13, KISS1R, LAMA4, HMOX1, TEK, PDGFRA, PDGFRB, THBS1, IGFBP3	353	192	13528	3.79237	0.00756996	8.83538e-05	0.00485986
GOTERM_BP_FAT	GO:0051270~regulation of cell motion	19	4.88432	2.95122e-06	IL6, GDF2, MAP2K1, PDGFA, IL6ST, SPHK1, IGF1, CXCL12, THY1, CITED2, CDH13, KISS1R, LAMA4, HMOX1, TEK, PDGFRA, PDGFRB, THBS1, IGFBP3	353	193	13528	3.77273	0.00820889	9.474e-05	0.00527174
GOTERM_BP_FAT	GO:0001934~positive regulation of protein amino acid phosphorylation	13	3.3419	3.1322e-06	BMP4, GDF2, IL6, IL6ST, KITLG, TTK, IGF1, TLR4, CD81, IL1B, CD4, CD24, GHR	353	89	13528	5.59773	0.0087101	9.9407e-05	0.00559501
GOTERM_BP_FAT	GO:0051094~positive regulation of developmental process	23	5.9126	3.68991e-06	BMP4, IL6, MAP2K1, LIMK1, SOCS3, IL6ST, HOXA11, SPHK1, KITLG, VASH2, CCNE1, ADRB2, CDKN2B, ID2, ROBO1, NME1, JUN, IL1B, NGFR, CA2, NRG1, THBS1, IGFBP3	353	278	13528	3.1706	0.010253	0.00011579	0.00659121
GOTERM_BP_FAT	GO:0006954~inflammatory response	25	6.42674	4.43866e-06	CCL3, CCL2, CCR1, TLR3, TLR4, CCL4, CCL26, REG3A, FOS, MYD88, FCN3, HMOX1, IL1B, CD24, THBS1, SPP1, NOX4, IL6, MAP2K3, LYZ, CD163, S100A12, SERPINF2, CD302, IGFBP4	353	325	13528	2.94792	0.0123207	0.000137737	0.00792864
GOTERM_BP_FAT	GO:0032496~response to lipopolysaccharide	12	3.08483	4.55309e-06	IRAK1, FOS, CCL2, MYD88, THBD, PTGS2, ADM, SOCS3, JUN, IL1B, TLR4, ABCC5	353	77	13528	5.97241	0.0126363	0.000139735	0.00813304
GOTERM_BP_FAT	GO:0045941~positive regulation of transcription	35	8.99743	4.55595e-06	E2F1, HMGB2, GDF2, HOXA13, SOX4, FOXO1, SOX6, SOX9, CITED2, CCNE1, FOS, SQSTM1, FOXF1, MYC, CCNA2, TCF3, FOSL1, ETV4, BMP4, EGR1, IRAK1, KLF6, IL6, AR, MAP2K3, PSRC1, LEF1, IGF1, NR4A1, SIRT7, HMGA1, ADRB2, JUN, SIX1, KLF4	353	564	13528	2.3782	0.0126442	0.000138303	0.00813813
GOTERM_BP_FAT	GO:0035239~tube morphogenesis	15	3.85604	5.46555e-06	BMP4, RET, HOXA11, IGF1, HOXB13, ZEB2, MMP14, CXCL12, MYCN, SPRY2, GPC3, FOXF1, SIX1, EGF, CYR61	353	127	13528	4.52633	0.0151494	0.00016413	0.00976285
GOTERM_BP_FAT	GO:0051674~localization of cell	24	6.16967	5.5389e-06	CTHRC1, RET, IL6, S100P, CCL2, FOXJ1, KITLG, DCDC2, ZEB2, MMP14, CXCL12, SRC, CDH13, APOA1, ITGA6, CD34, ID1, ROBO1, ANG, SIX1, IL1B, PDGFRB, CD24, THBS1	353	307	13528	2.99593	0.0153511	0.000164563	0.00989386
GOTERM_BP_FAT	GO:0048870~cell motility	24	6.16967	5.5389e-06	CTHRC1, RET, IL6, S100P, CCL2, FOXJ1, KITLG, DCDC2, ZEB2, MMP14, CXCL12, SRC, CDH13, APOA1, ITGA6, CD34, ID1, ROBO1, ANG, SIX1, IL1B, PDGFRB, CD24, THBS1	353	307	13528	2.99593	0.0153511	0.000164563	0.00989386
GOTERM_BP_FAT	GO:0006979~response to oxidative stress	17	4.37018	5.85908e-06	PTGS2, MAP2K1, DUOX1, TLR4, SIRT7, MMP14, FOS, MSRA, DUSP1, HMOX1, JUN, SERPINE1, COL1A1, CAT, NQO1, FOSL1, MT3	353	164	13528	3.9725	0.0162313	0.000172243	0.0104658
GOTERM_BP_FAT	GO:0051240~positive regulation of multicellular organismal process	21	5.39846	6.05306e-06	BMP4, TRAF2, IL6, CCL2, PTGS2, IL6ST, SPHK1, TLR3, TLR4, KISS1R, ADRB2, MYD88, ADM, SERPINF2, HMOX1, IL1B, CA2, THBS1, NRG1, SPP1, GHR	353	244	13528	3.29829	0.0167641	0.000176091	0.0108122
GOTERM_BP_FAT	GO:0007169~transmembrane receptor protein tyrosine kinase signaling pathway	20	5.14139	6.32389e-06	RET, CCL2, SOCS2, PDGFA, AXL, FOXO1, HGF, EPHA2, SRC, EPHB1, ADRB2, TEK, PDGFRA, SORT1, PDGFRB, CD4, IGFBP1, EGF, NRG1, GHR	353	224	13528	3.42169	0.0175076	0.000182073	0.011296
GOTERM_BP_FAT	GO:0001525~angiogenesis	16	4.11311	7.19873e-06	BMP4, PDGFA, MMP14, CXCL12, ANXA2, THY1, CDH13, ID1, ANG, ROBO1, HMOX1, JUN, IL1B, EGF, THBS1, CYR61	353	148	13528	4.14302	0.0199053	0.000205143	0.0128586
GOTERM_BP_FAT	GO:0010605~negative regulation of macromolecule metabolic process	41	10.5398	7.37737e-06	E2F1, HMGB2, JDP2, IGF2BP1, ZEB2, SOX6, SOX9, LIN28B, CITED2, CDKN2A, HEY1, ANG, THBS1, NRG1, MYC, EGR1, BMP4, DNMT3A, SATB1, CDC6, IL6, PTPN3, FOXJ1, MSH2, GMNN, CENPF, LEF1, FOSB, SIRT7, SNAI2, NR0B1, NR1I2, ID2, ID1, JUN, PON1, BUB1B, DNMT1, RASD1, IGFBP3, KLF4	353	734	13528	2.14066	0.0203942	0.00020811	0.0131776
GOTERM_BP_FAT	GO:0032570~response to progesterone stimulus	7	1.79949	8.46533e-06	CCNE1, FOS, CCL2, SOCS3, ALDH2, THBS1, FOSL1	353	20	13528	13.413	0.0233664	0.00023641	0.0151208
GOTERM_BP_FAT	GO:0051254~positive regulation of RNA metabolic process	31	7.96915	8.87201e-06	E2F1, HMGB2, HOXA13, SOX4, FOXO1, SOX6, SOX9, CITED2, CCNE1, FOS, SQSTM1, FOXF1, MYC, TCF3, FOSL1, BMP4, EGR1, KLF6, IL6, AR, MAP2K1, MAP2K3, PSRC1, LEF1, NR4A1, IGF1, HMGA1, ADRB2, JUN, SIX1, KLF4	353	481	13528	2.46988	0.0244751	0.000245313	0.0158472
GOTERM_BP_FAT	GO:0040008~regulation of growth	25	6.42674	1.0016e-05	GDF2, FOXM1, HOXB13, ESM1, CDKN2A, GPC3, CDKN2C, NRG1, GHR, SPP1, CYR61, SOCS2, SOCS3, LIMK1, PSRC1, SPHK1, SOCS6, IGF1, TKT, HMGA2, CDH13, ADRB2, IGFBP1, IGFBP3, IGFBP4	353	341	13528	2.8096	0.0275871	0.000274225	0.0178904
GOTERM_BP_FAT	GO:0031099~regeneration	11	2.82776	1.08721e-05	CCNB1, AFP, CCNE1, CCL2, ADM, SOCS3, SERPINE1, AXL, IGF1, IGFBP1, CCNA2	353	69	13528	6.10946	0.0299096	0.000294772	0.0194195
GOTERM_BP_FAT	GO:0043434~response to peptide hormone stimulus	16	4.11311	1.16871e-05	BSG, AR, SOCS2, SOCS3, ALDOB, FBP1, FOXO1, NR0B1, KHK, ADM, SORT1, IGFBP1, COL1A1, CCNA2, ABCC5, GHR	353	154	13528	3.9816	0.0321154	0.00031382	0.0208751
GOTERM_BP_FAT	GO:0009617~response to bacterium	18	4.62725	1.19455e-05	IRAK1, IL6, CCL2, PTGS2, SOCS3, LYZ, TLR3, TLR4, S100A12, FOS, THBD, MYD88, ADM, HAMP, JUN, IL1B, CD24, ABCC5	353	193	13528	3.57416	0.0328135	0.000317701	0.0213365
GOTERM_BP_FAT	GO:0007088~regulation of mitosis	10	2.57069	1.27089e-05	HOXA13, NEK2, DLGAP5, CENPF, IL1B, IGF1, NUSAP1, TTK, EGF, CDC25C	353	56	13528	6.84338	0.0348735	0.000334813	0.0226998
GOTERM_BP_FAT	GO:0051783~regulation of nuclear division	10	2.57069	1.27089e-05	HOXA13, NEK2, DLGAP5, CENPF, IL1B, IGF1, NUSAP1, TTK, EGF, CDC25C	353	56	13528	6.84338	0.0348735	0.000334813	0.0226998
GOTERM_BP_FAT	GO:0007243~protein kinase cascade	26	6.6838	1.32079e-05	TRAF2, CCL2, IL6ST, FPR1, TLR3, TLR4, SRC, KISS1R, HMOX1, IL1B, EGF, THBS1, GHR, IRAK1, RET, MAP2K1, SOCS2, SOCS3, MAP2K3, SOCS6, MAPK11, HGF, CD81, GADD45B, DUSP9, DUSP6	353	370	13528	2.69296	0.0362176	0.000344705	0.023591
GOTERM_BP_FAT	GO:0006357~regulation of transcription from RNA polymerase II promoter	40	10.2828	1.39596e-05	E2F1, HMGB2, JDP2, HOXA13, FOXO1, SOX6, SOX9, CITED2, FOS, HEY1, SQSTM1, HMOX1, FOSL1, MYC, TCF3, BMP4, EGR1, DNMT3A, KLF6, SATB1, IL6, AR, MAP2K1, FOXJ1, LEF1, IGF1, NR4A1, FOSB, SNAI2, NR0B1, MYCN, ATF5, UHRF1, ADRB2, ID2, ID1, JUN, SIX1, DNMT1, KLF4	353	727	13528	2.10855	0.0382392	0.000360948	0.0249336
GOTERM_BP_FAT	GO:0051090~regulation of transcription factor activity	13	3.3419	1.45594e-05	IRAK1, IL6, CDKN2A, MYD88, ID2, ID1, FOXJ1, HMOX1, TLR3, IL1B, TLR4, CAT, NR0B1	353	103	13528	4.83688	0.0398491	0.000373002	0.0260048
GOTERM_BP_FAT	GO:0014070~response to organic cyclic substance	14	3.59897	1.56535e-05	BMP4, PTGS2, MSH2, SOCS3, LEF1, FOS, CCNE1, CDKN2B, HMOX1, JUN, ALDH2, IL1B, FOSL1, GHR	353	121	13528	4.43406	0.0427786	0.000397381	0.0279587
GOTERM_BP_FAT	GO:0051101~regulation of DNA binding	14	3.59897	1.56535e-05	IRAK1, IL6, FOXJ1, TLR3, TLR4, NR0B1, CDKN2A, MYD88, ID2, NME1, ID1, HMOX1, IL1B, CAT	353	121	13528	4.43406	0.0427786	0.000397381	0.0279587
GOTERM_BP_FAT	GO:0003006~reproductive developmental process	21	5.39846	1.74174e-05	BMP4, HMGB2, AR, BSG, HOXA13, PTGS2, MSH2, HOXB13, NR0B1, MMP14, SOX9, CXCL12, CITED2, CDC25B, CCNB1, AFP, CCNE1, SFRP1, ANG, PDGFRA, SPP1	353	262	13528	3.07169	0.0474829	0.000438167	0.0311087
GOTERM_BP_FAT	GO:0035295~tube development	19	4.88432	1.81235e-05	BMP4, RET, PDGFA, HOXA11, HOXB13, IGF1, ZEB2, CYP1A2, MMP14, CXCL12, MYCN, SPRY2, GPC3, FOXF1, SIX1, PDGFRA, LOX, EGF, CYR61	353	220	13528	3.30971	0.0493596	0.000451857	0.0323697
GOTERM_BP_FAT	GO:0043405~regulation of MAP kinase activity	15	3.85604	1.83657e-05	MAP2K1, MAP2K3, FPR1, KITLG, ZEB2, HGF, SPRY2, CD81, IL1B, CD24, DUSP9, EGF, THBS1, GHR, DUSP6	353	141	13528	4.07691	0.0500025	0.000453843	0.0328022
GOTERM_BP_FAT	GO:0042330~taxis	16	4.11311	1.85053e-05	CCL3, IL6, CCL2, MAP2K1, PDGFA, CCR1, FPR1, CXCL12, CCL4, CCL26, ROBO1, IL1B, PDGFRB, LECT2, FOSL1, CYR61	353	160	13528	3.83229	0.0503729	0.000453282	0.0330516
GOTERM_BP_FAT	GO:0006935~chemotaxis	16	4.11311	1.85053e-05	CCL3, IL6, CCL2, MAP2K1, PDGFA, CCR1, FPR1, CXCL12, CCL4, CCL26, ROBO1, IL1B, PDGFRB, LECT2, FOSL1, CYR61	353	160	13528	3.83229	0.0503729	0.000453282	0.0330516
GOTERM_BP_FAT	GO:0045893~positive regulation of transcription, DNA-dependent	30	7.71208	2.01138e-05	E2F1, HMGB2, HOXA13, SOX4, FOXO1, SOX6, SOX9, CITED2, CCNE1, FOS, SQSTM1, FOXF1, MYC, TCF3, FOSL1, BMP4, EGR1, KLF6, IL6, AR, MAP2K3, PSRC1, LEF1, NR4A1, IGF1, HMGA1, ADRB2, JUN, SIX1, KLF4	353	477	13528	2.41025	0.0546295	0.000488388	0.0359238
GOTERM_BP_FAT	GO:0010810~regulation of cell-substrate adhesion	9	2.31362	2.13427e-05	CDH13, CDKN2A, EDIL3, COL1A1, MMP14, COL8A1, THBS1, CYR61, SPP1	353	46	13528	7.49797	0.0578689	0.000513754	0.0381184
GOTERM_BP_FAT	GO:0000075~cell cycle checkpoint	12	3.08483	2.33081e-05	CCNE2, CDC6, CDKN2A, CDKN2B, MSH2, BUB1B, CENPF, TTK, BIRC5, CHEK1, H2AFX, CCNA2	353	91	13528	5.05358	0.0630266	0.000556258	0.0416279
GOTERM_BP_FAT	GO:0050731~positive regulation of peptidyl-tyrosine phosphorylation	9	2.31362	2.51444e-05	IL6, IL6ST, CD81, IGF1, KITLG, CD4, TLR4, CD24, GHR	353	47	13528	7.33844	0.0678199	0.000594986	0.0449068
GOTERM_BP_FAT	GO:0010564~regulation of cell cycle process	13	3.3419	4.07101e-05	PLK4, CDKN2A, HOXA13, NEK2, DLGAP5, CENPF, IL1B, IGF1, NUSAP1, TTK, BIRC5, EGF, CDC25C	353	114	13528	4.37016	0.107479	0.000955054	0.072697
GOTERM_BP_FAT	GO:0019932~second-messenger-mediated signaling	19	4.88432	4.36901e-05	HMGB2, CCL2, CCR1, SPHK1, FPR1, IGF1, AURKA, TYMS, SSTR5, KISS1R, ADRB2, RFC4, ADM, CNR1, PCNA, CKS2, BUB1B, TOP2A, FEN1	353	235	13528	3.09845	0.114877	0.00101639	0.0780164
GOTERM_BP_FAT	GO:0031100~organ regeneration	7	1.79949	4.40594e-05	AFP, CCNE1, CCL2, ADM, SOCS3, AXL, CCNA2	353	26	13528	10.3177	0.11579	0.00101651	0.0786757
GOTERM_BP_FAT	GO:0033273~response to vitamin	10	2.57069	4.94e-05	BMP4, CCNE1, CCL2, PTGS2, DUSP1, PDGFA, IL1B, AQP3, KLF4, SPP1	353	66	13528	5.80651	0.128882	0.00113033	0.0882083
GOTERM_BP_FAT	GO:0045596~negative regulation of cell differentiation	18	4.62725	5.06169e-05	BMP4, FOXJ1, EZH2, TLR3, IGF1, TLR4, SOX9, NR0B1, THY1, ATF5, NME1, CD24, NGFR, AXIN2, KLF4, ASPM, SPP1, MT3	353	216	13528	3.19358	0.131838	0.00114874	0.0903802
GOTERM_BP_FAT	GO:0033043~regulation of organelle organization	18	4.62725	5.36233e-05	ARHGEF2, HOXA13, PDGFA, NEK2, DLGAP5, PSRC1, CENPF, TTK, NUSAP1, IGF1, CDC25C, CXCL12, PLK4, KISS1R, DNMT1, IL1B, EGF, MYC	353	217	13528	3.17886	0.139097	0.00120712	0.0957459
GOTERM_BP_FAT	GO:0006796~phosphate metabolic process	47	12.0823	5.65557e-05	GDF2, CCL2, NEK2, FPR1, TTK, CHEK1, AURKA, AURKB, EPHB1, SRC, KISS1R, TEK, IL1B, EGF, THBS1, GHR, IRAK1, RET, MAP2K1, PTPN3, LIMK1, MSH2, MAP2K3, AXL, MAPK11, HGF, PBK, CDKN3, CDC25C, CDC25A, EPHA2, CDC25B, MTMR11, PLK4, PLK3, PTP4A3, DUSP1, NME1, PLK1, CD81, PDGFRA, PDGFRB, GADD45B, DUSP9, IGFBP3, DUSP6, RHO	353	973	13528	1.85116	0.14612	0.00126292	0.100979
GOTERM_BP_FAT	GO:0006793~phosphorus metabolic process	47	12.0823	5.65557e-05	GDF2, CCL2, NEK2, FPR1, TTK, CHEK1, AURKA, AURKB, EPHB1, SRC, KISS1R, TEK, IL1B, EGF, THBS1, GHR, IRAK1, RET, MAP2K1, PTPN3, LIMK1, MSH2, MAP2K3, AXL, MAPK11, HGF, PBK, CDKN3, CDC25C, CDC25A, EPHA2, CDC25B, MTMR11, PLK4, PLK3, PTP4A3, DUSP1, NME1, PLK1, CD81, PDGFRA, PDGFRB, GADD45B, DUSP9, IGFBP3, DUSP6, RHO	353	973	13528	1.85116	0.14612	0.00126292	0.100979
GOTERM_BP_FAT	GO:0009968~negative regulation of signal transduction	18	4.62725	6.74758e-05	SOCS2, SOCS3, IL6ST, EZH2, SOCS6, NR0B1, DKK4, THY1, PEG10, ADRB2, DKK1, RGS5, IL1B, NGFR, AXIN2, LECT2, THBS1, IGFBP3	353	221	13528	3.12133	0.171772	0.00149465	0.120466
GOTERM_BP_FAT	GO:0043406~positive regulation of MAP kinase activity	12	3.08483	6.80182e-05	MAP2K1, MAP2K3, CD81, FPR1, IL1B, KITLG, ZEB2, HGF, CD24, EGF, THBS1, GHR	353	102	13528	4.50858	0.173025	0.0014948	0.121434
GOTERM_BP_FAT	GO:0010942~positive regulation of cell death	27	6.94087	7.26044e-05	TRAF2, HOXA13, PTGS2, TNFRSF25, SOX4, TLR4, SRC, CDKN2A, CDKN2C, SQSTM1, HMOX1, IL1B, CD24, NQO1, MYC, TOP2A, FOSL1, BMP4, ARHGEF2, NR4A1, ECT2, ADRB2, DUSP1, JUN, SORT1, NGFR, IGFBP3	353	435	13528	2.37867	0.183552	0.00158305	0.129616
GOTERM_BP_FAT	GO:0048729~tissue morphogenesis	16	4.11311	7.31572e-05	FRAS1, BMP4, RET, HOXA11, LEF1, HOXB13, ZEB2, GPC3, FOXF1, SIX1, COL1A2, TXNRD1, NGFR, CA2, COL1A1, KLF4	353	180	13528	3.40648	0.184811	0.00158274	0.130603
GOTERM_BP_FAT	GO:0022610~biological adhesion	37	9.51157	7.37849e-05	CCL2, ADAMTS13, CCR1, KITLG, POSTN, EDIL3, SOX9, MMRN1, CCL4, CXCL12, SRC, AZGP1, REG3A, ROBO1, TEK, CD4, CD24, COL8A1, THBS1, LOXL2, SPP1, DPT, CYR61, RET, LEF1, PCDH9, THY1, CDH12, VWF, CDH13, RND3, LAMA4, LYVE1, ITGA6, CD34, NME1, CD226	353	701	13528	2.02275	0.186239	0.00158404	0.131723
GOTERM_BP_FAT	GO:0007155~cell adhesion	37	9.51157	7.46031e-05	CCL2, ADAMTS13, CCR1, KITLG, POSTN, EDIL3, SOX9, MMRN1, CCL4, CXCL12, SRC, AZGP1, REG3A, ROBO1, TEK, CD4, CD24, COL8A1, THBS1, LOXL2, SPP1, DPT, CYR61, RET, LEF1, PCDH9, THY1, CDH12, VWF, CDH13, RND3, LAMA4, LYVE1, ITGA6, CD34, NME1, CD226	353	700	13528	2.02564	0.188097	0.00158938	0.133182
GOTERM_BP_FAT	GO:0001817~regulation of cytokine production	16	4.11311	7.79184e-05	TRAF2, IL6, FOXJ1, IL6ST, MAP2K3, TLR3, IGF2BP1, TLR4, APOA1, MYD88, HMOX1, IL1B, CD4, CD24, THBS1, SRGN	353	181	13528	3.38766	0.195581	0.00164739	0.139097
GOTERM_BP_FAT	GO:0010648~negative regulation of cell communication	19	4.88432	8.75937e-05	PTGS2, SOCS2, SOCS3, IL6ST, EZH2, SOCS6, NR0B1, DKK4, THY1, PEG10, ADRB2, DKK1, RGS5, IL1B, NGFR, AXIN2, LECT2, THBS1, IGFBP3	353	248	13528	2.93603	0.217029	0.00183786	0.156356
GOTERM_BP_FAT	GO:0030335~positive regulation of cell migration	11	2.82776	0.0001026	CDH13, IL6, MAP2K1, PDGFA, IL6ST, SPHK1, PDGFRA, PDGFRB, IGF1, THBS1, CXCL12	353	89	13528	4.73654	0.249171	0.00213635	0.18312
GOTERM_BP_FAT	GO:0045597~positive regulation of cell differentiation	18	4.62725	0.00010495	BMP4, IL6, MAP2K1, LIMK1, SOCS3, IL6ST, HOXA11, KITLG, CCNE1, CDKN2B, ID2, NME1, ROBO1, JUN, NGFR, CA2, NRG1, IGFBP3	353	229	13528	3.01228	0.254084	0.00216907	0.187311
GOTERM_BP_FAT	GO:0048608~reproductive structure development	13	3.3419	0.000108591	BMP4, AR, HMGB2, HOXA13, MSH2, HOXB13, MMP14, NR0B1, SOX9, CCNE1, AFP, SFRP1, ANG	353	126	13528	3.95395	0.261631	0.00222775	0.193803
GOTERM_BP_FAT	GO:0045944~positive regulation of transcription from RNA polymerase II promoter	24	6.16967	0.000108737	E2F1, EGR1, BMP4, KLF6, HMGB2, AR, IL6, HOXA13, LEF1, FOXO1, IGF1, NR4A1, SOX6, SOX9, CITED2, FOS, ADRB2, SQSTM1, JUN, SIX1, TCF3, MYC, FOSL1, KLF4	353	371	13528	2.47911	0.261931	0.00221447	0.194062
GOTERM_BP_FAT	GO:0031401~positive regulation of protein modification process	16	4.11311	0.000112607	BMP4, GDF2, IL6, IL6ST, TTK, IGF1, KITLG, TLR4, CCNB1, PLK1, CD81, DNMT1, IL1B, CD4, CD24, GHR	353	187	13528	3.27897	0.269867	0.0022766	0.200963
GOTERM_BP_FAT	GO:0032270~positive regulation of cellular protein metabolic process	18	4.62725	0.000129149	BMP4, GDF2, IL6, IL6ST, TTK, KITLG, IGF1, TLR4, CCNB1, PLK1, CD81, DNMT1, IL1B, CD4, CD24, THBS1, EIF5A2, GHR	353	233	13528	2.96057	0.302838	0.00259187	0.230453
GOTERM_BP_FAT	GO:0006805~xenobiotic metabolic process	6	1.54242	0.000130221	CYP3A4, NR1I2, CYP1A2, NQO1, UGT1A1, S100A12	353	20	13528	11.4969	0.304921	0.0025947	0.232363
GOTERM_BP_FAT	GO:0051100~negative regulation of binding	9	2.31362	0.000135163	IRAK1, ADRB2, CDKN2A, ID2, ID1, FOXJ1, HMOX1, CAT, NR0B1	353	59	13528	5.84587	0.314451	0.00267397	0.241171
GOTERM_BP_FAT	GO:0001655~urogenital system development	12	3.08483	0.000135298	BMP4, RET, AR, GPC3, HOXA13, SFRP1, HOXA11, SIX1, PDGFRB, LEF1, HOXB13, CA2	353	110	13528	4.18069	0.31471	0.00265782	0.241412
GOTERM_BP_FAT	GO:0007568~aging	12	3.08483	0.000135298	NOX4, FOS, CDKN2A, SOCS2, ADM, SOCS3, MSH2, JUN, SERPINE1, IL1B, LOXL2, TERT	353	110	13528	4.18069	0.31471	0.00265782	0.241412
GOTERM_BP_FAT	GO:0010038~response to metal ion	13	3.3419	0.000136086	BSG, PTGS2, ALDOB, LEF1, AQP3, MT1X, KHK, FGG, DUSP1, FGB, NDRG1, CA2, THBS1	353	129	13528	3.862	0.316217	0.00265462	0.242817
GOTERM_BP_FAT	GO:0000302~response to reactive oxygen species	10	2.57069	0.000136506	FOS, DUSP1, HMOX1, JUN, SERPINE1, DUOX1, CAT, COL1A1, FOSL1, MT3	353	75	13528	5.10973	0.317018	0.00264433	0.243565
GOTERM_BP_FAT	GO:0006468~protein amino acid phosphorylation	35	8.99743	0.000137329	GDF2, CCL2, NEK2, FPR1, TTK, CHEK1, AURKA, AURKB, EPHB1, SRC, KISS1R, TEK, IL1B, EGF, THBS1, GHR, IRAK1, RET, MAP2K1, LIMK1, MAP2K3, AXL, MAPK11, HGF, PBK, EPHA2, PLK4, PLK3, PLK1, CD81, PDGFRA, PDGFRB, GADD45B, IGFBP3, RHO	353	667	13528	2.01095	0.318587	0.00264193	0.245032
GOTERM_BP_FAT	GO:0043433~negative regulation of transcription factor activity	8	2.05656	0.000147299	IRAK1, CDKN2A, ID2, ID1, FOXJ1, HMOX1, CAT, NR0B1	353	45	13528	6.81297	0.337302	0.00281409	0.262799
GOTERM_BP_FAT	GO:0031327~negative regulation of cellular biosynthetic process	31	7.96915	0.000151166	E2F1, HMGB2, JDP2, PDGFA, IGF2BP1, ZEB2, SOX6, SOX9, CITED2, HEY1, ANG, NRG1, EGR1, DNMT3A, CDC6, SATB1, IL6, FOXJ1, GMNN, CENPF, LEF1, SIRT7, FOSB, NR0B1, SNAI2, NR1I2, ID2, ID1, DNMT1, RASD1, KLF4	353	561	13528	2.11767	0.344421	0.00286824	0.269688
GOTERM_BP_FAT	GO:0001890~placenta development	9	2.31362	0.000152476	VWF, PLK4, BSG, PTGS2, ANG, CCNF, LEF1, CITED2, SPP1	353	60	13528	5.74844	0.346816	0.00287354	0.272022
GOTERM_BP_FAT	GO:0043065~positive regulation of apoptosis	26	6.6838	0.000153364	TRAF2, HOXA13, PTGS2, TNFRSF25, SOX4, TLR4, SRC, CDKN2A, SQSTM1, CDKN2C, HMOX1, IL1B, CD24, NQO1, FOSL1, TOP2A, MYC, ARHGEF2, NR4A1, ECT2, ADRB2, DUSP1, JUN, SORT1, NGFR, IGFBP3	353	430	13528	2.3172	0.348436	0.0028709	0.273606
GOTERM_BP_FAT	GO:0002684~positive regulation of immune system process	18	4.62725	0.000166665	IRAK1, TRAF2, IL6, FOXJ1, IL6ST, TLR3, TLR4, CXCL12, AQP3, THY1, MYD88, FCN3, IL1B, CD4, CD24, THBS1, TCF3, CD226	353	238	13528	2.89837	0.3722	0.00309874	0.297301
GOTERM_BP_FAT	GO:0001558~regulation of cell growth	16	4.11311	0.000169466	GDF2, SOCS2, LIMK1, FOXM1, PSRC1, SPHK1, ESM1, CDH13, CDKN2A, CDKN2C, IGFBP1, NRG1, IGFBP3, IGFBP4, SPP1, CYR61	353	194	13528	3.16066	0.377094	0.00312992	0.302291
GOTERM_BP_FAT	GO:0048660~regulation of smooth muscle cell proliferation	8	2.05656	0.000169907	CDH13, IL6, PTGS2, ANG, JUN, IGF1, IGFBP3, KLF4	353	46	13528	6.66486	0.377859	0.00311743	0.303075
GOTERM_BP_FAT	GO:0043068~positive regulation of programmed cell death	26	6.6838	0.000170784	TRAF2, HOXA13, PTGS2, TNFRSF25, SOX4, TLR4, SRC, CDKN2A, SQSTM1, CDKN2C, HMOX1, IL1B, CD24, NQO1, FOSL1, TOP2A, MYC, ARHGEF2, NR4A1, ECT2, ADRB2, DUSP1, JUN, SORT1, NGFR, IGFBP3	353	433	13528	2.30115	0.379383	0.00311306	0.304639
GOTERM_BP_FAT	GO:0044092~negative regulation of molecular function	22	5.65553	0.000179818	IRAK1, FOXJ1, NR4A1, BIRC5, NR0B1, THY1, SPRY2, SSTR5, ADRB2, CDKN2A, APOA1, ID2, ID1, HMOX1, BUB1B, SORT1, IL1B, CAT, DUSP9, NQO1, GADD45B, DUSP6	353	334	13528	2.52427	0.394848	0.00325622	0.320728
GOTERM_BP_FAT	GO:0051052~regulation of DNA metabolic process	12	3.08483	0.000186187	CDC6, PDGFA, MSH2, JUN, GMNN, PDGFRA, PCNA, IGF1, KITLG, H2AFX, KPNA2, MYC	353	114	13528	4.03399	0.40552	0.00334965	0.33207
GOTERM_BP_FAT	GO:0050865~regulation of cell activation	15	3.85604	0.000194877	TRAF2, IL6, PDGFA, IL6ST, FOXJ1, TLR4, THY1, CDKN2A, HMOX1, IL1B, CD4, CD24, THBS1, TCF3, CD226	353	175	13528	3.28482	0.419778	0.00348331	0.347544
GOTERM_BP_FAT	GO:0048732~gland development	13	3.3419	0.000209309	BMP4, AR, HOXA13, LEF1, IGF1, HOXB13, NR0B1, CITED2, APOA1, SFRP1, NME1, SIX1, NRG1	353	135	13528	3.69036	0.442705	0.00371702	0.373236
GOTERM_BP_FAT	GO:0051247~positive regulation of protein metabolic process	18	4.62725	0.000213522	BMP4, GDF2, IL6, IL6ST, TTK, KITLG, IGF1, TLR4, CCNB1, PLK1, CD81, DNMT1, IL1B, CD4, CD24, THBS1, EIF5A2, GHR	353	243	13528	2.83874	0.449226	0.00376776	0.380736
GOTERM_BP_FAT	GO:0045765~regulation of angiogenesis	9	2.31362	0.000215691	IL6, ID1, HMOX1, TEK, SPHK1, SERPINE1, IL1B, THBS1, VASH2	353	63	13528	5.47471	0.452554	0.00378208	0.384597
GOTERM_BP_FAT	GO:0009890~negative regulation of biosynthetic process	31	7.96915	0.000218225	E2F1, HMGB2, JDP2, PDGFA, IGF2BP1, ZEB2, SOX6, SOX9, CITED2, HEY1, ANG, NRG1, EGR1, DNMT3A, CDC6, SATB1, IL6, FOXJ1, GMNN, CENPF, LEF1, SIRT7, FOSB, NR0B1, SNAI2, NR1I2, ID2, ID1, DNMT1, RASD1, KLF4	353	573	13528	2.07332	0.456414	0.00380255	0.389106
GOTERM_BP_FAT	GO:0010558~negative regulation of macromolecule biosynthetic process	30	7.71208	0.000226063	E2F1, HMGB2, JDP2, IGF2BP1, ZEB2, SOX6, SOX9, CITED2, HEY1, ANG, NRG1, EGR1, DNMT3A, CDC6, SATB1, IL6, FOXJ1, GMNN, CENPF, LEF1, SIRT7, FOSB, NR0B1, SNAI2, NR1I2, ID2, ID1, DNMT1, RASD1, KLF4	353	547	13528	2.10181	0.468188	0.00391446	0.403055
GOTERM_BP_FAT	GO:0051272~positive regulation of cell motion	11	2.82776	0.000229848	CDH13, IL6, MAP2K1, PDGFA, IL6ST, SPHK1, PDGFRA, PDGFRB, IGF1, THBS1, CXCL12	353	98	13528	4.30156	0.473782	0.00395536	0.40979
GOTERM_BP_FAT	GO:0040017~positive regulation of locomotion	11	2.82776	0.000229848	CDH13, IL6, MAP2K1, PDGFA, IL6ST, SPHK1, PDGFRA, PDGFRB, IGF1, THBS1, CXCL12	353	98	13528	4.30156	0.473782	0.00395536	0.40979
GOTERM_BP_FAT	GO:0031668~cellular response to extracellular stimulus	9	2.31362	0.000241008	CCNE1, FOS, CDKN2B, ITGA6, HMOX1, JUN, AXL, ASNS, FOSL1	353	64	13528	5.38916	0.489935	0.00412164	0.429647
GOTERM_BP_FAT	GO:0032101~regulation of response to external stimulus	14	3.59897	0.000264819	IL6, PTGS2, PDGFA, IL6ST, TLR4, CXCL12, ANXA2, CDH13, ADRB2, SERPINF2, SERPINE1, CD24, THBS1, SPP1	353	159	13528	3.37435	0.522761	0.00450044	0.472001
GOTERM_BP_FAT	GO:0009410~response to xenobiotic stimulus	6	1.54242	0.000265041	CYP3A4, NR1I2, CYP1A2, NQO1, UGT1A1, S100A12	353	23	13528	9.99729	0.523056	0.00447696	0.472395
GOTERM_BP_FAT	GO:0051130~positive regulation of cellular component organization	15	3.85604	0.000276545	HOXA13, LIMK1, DLGAP5, PSRC1, NUSAP1, IGF1, PLK4, KISS1R, ROBO1, IL1B, DNMT1, CD24, NGFR, EGF, EIF5A2	353	181	13528	3.17593	0.538142	0.00464279	0.492852
GOTERM_BP_FAT	GO:0009266~response to temperature stimulus	10	2.57069	0.000297754	FOS, ADRB2, CCL2, ADM, SOCS3, HSPB1, IL1B, NGFR, THBS1, SCARA5	353	83	13528	4.61722	0.564713	0.00496816	0.530555
GOTERM_BP_FAT	GO:0010638~positive regulation of organelle organization	10	2.57069	0.000297754	PLK4, KISS1R, HOXA13, DLGAP5, PSRC1, DNMT1, IL1B, IGF1, NUSAP1, EGF	353	83	13528	4.61722	0.564713	0.00496816	0.530555
GOTERM_BP_FAT	GO:0070482~response to oxygen levels	13	3.3419	0.000313755	CCL2, ADM, ANG, PDGFA, SOCS3, HMOX1, PDGFRA, ALDH2, CD24, THBS1, MMP14, MT3, CITED2	353	141	13528	3.53332	0.583744	0.0052034	0.55899
GOTERM_BP_FAT	GO:0010629~negative regulation of gene expression	28	7.19794	0.000315978	E2F1, HMGB2, JDP2, ZEB2, SOX6, SOX9, LIN28B, CITED2, HEY1, NRG1, MYC, EGR1, BMP4, DNMT3A, SATB1, FOXJ1, CENPF, LEF1, SIRT7, FOSB, NR0B1, SNAI2, NR1I2, ID2, ID1, DNMT1, RASD1, KLF4	353	504	13528	2.12905	0.586321	0.00520926	0.562941
GOTERM_BP_FAT	GO:0043392~negative regulation of DNA binding	8	2.05656	0.000328784	IRAK1, CDKN2A, ID2, ID1, FOXJ1, HMOX1, CAT, NR0B1	353	51	13528	6.01144	0.60086	0.00538804	0.585693
GOTERM_BP_FAT	GO:0051241~negative regulation of multicellular organismal process	14	3.59897	0.000358178	IL6, ADRB2, APOA1, PTGS2, ADM, PDGFA, HMOX1, SERPINE1, NGFR, CD24, THBS1, SOX9, SRGN, ANXA2	353	164	13528	3.27147	0.63233	0.0058342	0.637897
GOTERM_BP_FAT	GO:0060348~bone development	12	3.08483	0.000362336	BMP4, PTGS2, HOXA11, IGF1, SORT1, COL1A1, AXIN2, MMP14, SOX9, IGFBP3, GHR, SPP1	353	123	13528	3.73882	0.636577	0.00586752	0.645279
GOTERM_BP_FAT	GO:0033554~cellular response to stress	30	7.71208	0.000398396	HMGB2, XRCC3, DUOX1, CHEK1, ASNS, PTTG1, FOS, TYMS, MCM7, HMOX1, H2AFX, CAT, THBS1, CCNA2, TOP2A, FEN1, MT3, RECQL4, MSH2, DTL, SIRT7, UHRF1, RFC4, ADM, FANCD2, JUN, POLD1, PCNA, DUSP9, SCARA5	353	566	13528	2.03125	0.671409	0.00641254	0.709283
GOTERM_BP_FAT	GO:0051785~positive regulation of nuclear division	6	1.54242	0.00040097	HOXA13, DLGAP5, IL1B, IGF1, NUSAP1, EGF	353	25	13528	9.19751	0.673764	0.00641687	0.713849
GOTERM_BP_FAT	GO:0045840~positive regulation of mitosis	6	1.54242	0.00040097	HOXA13, DLGAP5, IL1B, IGF1, NUSAP1, EGF	353	25	13528	9.19751	0.673764	0.00641687	0.713849
GOTERM_BP_FAT	GO:0045934~negative regulation of nucleobase, nucleoside, nucleotide and nucleic acid metabolic process	28	7.19794	0.000405655	E2F1, HMGB2, JDP2, ZEB2, SOX6, SOX9, CITED2, HEY1, NRG1, EGR1, DNMT3A, CDC6, SATB1, MSH2, FOXJ1, GMNN, CENPF, LEF1, SIRT7, FOSB, NR0B1, SNAI2, NR1I2, ID2, ID1, DNMT1, RASD1, KLF4	353	512	13528	2.09579	0.678007	0.00645465	0.722163
GOTERM_BP_FAT	GO:0019221~cytokine-mediated signaling pathway	9	2.31362	0.000449051	CSF3, KLF6, IRAK1, IL6, CCL2, IL6ST, CCR1, DUOX1, IL1B	353	70	13528	4.92724	0.714776	0.00710238	0.799125
GOTERM_BP_FAT	GO:0048584~positive regulation of response to stimulus	17	4.37018	0.000461636	IRAK1, TRAF2, IL6, IL6ST, TLR3, TLR4, CXCL12, SRC, THY1, CDH13, MYD88, FCN3, IL1B, H2AFX, CD24, THBS1, CD226	353	236	13528	2.76055	0.724632	0.00725967	0.821435
GOTERM_BP_FAT	GO:0048015~phosphoinositide-mediated signaling	10	2.57069	0.000461961	TYMS, HMGB2, RFC4, CKS2, PCNA, BUB1B, IGF1, AURKA, TOP2A, FEN1	353	88	13528	4.35488	0.724882	0.00722408	0.82201
GOTERM_BP_FAT	GO:0042476~odontogenesis	8	2.05656	0.000470481	BMP4, BSG, ITGA6, COL1A2, PDGFRA, LEF1, CA2, COL1A1	353	54	13528	5.67747	0.731355	0.00731592	0.837112
GOTERM_BP_FAT	GO:0045137~development of primary sexual characteristics	12	3.08483	0.000476937	BMP4, AFP, CCNE1, HMGB2, AR, HOXA13, ANG, MSH2, PDGFRA, MMP14, SOX9, NR0B1	353	127	13528	3.62107	0.736157	0.0073749	0.848551
GOTERM_BP_FAT	GO:0048146~positive regulation of fibroblast proliferation	6	1.54242	0.000485948	PDGFA, SPHK1, PDGFRA, IGF1, NGFR, CCNA2	353	26	13528	8.84376	0.742718	0.0074724	0.864519
GOTERM_BP_FAT	GO:0051172~negative regulation of nitrogen compound metabolic process	28	7.19794	0.000499485	E2F1, HMGB2, JDP2, ZEB2, SOX6, SOX9, CITED2, HEY1, NRG1, EGR1, DNMT3A, CDC6, SATB1, MSH2, FOXJ1, GMNN, CENPF, LEF1, SIRT7, FOSB, NR0B1, SNAI2, NR1I2, ID2, ID1, DNMT1, RASD1, KLF4	353	519	13528	2.06752	0.752268	0.00763777	0.888499
GOTERM_BP_FAT	GO:0009612~response to mechanical stimulus	8	2.05656	0.000589331	BMP4, FOS, CCL2, JUN, COL1A1, MMP14, FOSL1, MYC	353	56	13528	5.47471	0.807274	0.00895684	1.04753
GOTERM_BP_FAT	GO:0002761~regulation of myeloid leukocyte differentiation	7	1.79949	0.000619406	ID2, NME1, JUN, TLR3, KITLG, TLR4, CA2	353	41	13528	6.54294	0.822811	0.009361	1.10071
GOTERM_BP_FAT	GO:0051092~positive regulation of NF-kappaB transcription factor activity	7	1.79949	0.000619406	IRAK1, IL6, MYD88, TLR3, IL1B, TLR4, CAT	353	41	13528	6.54294	0.822811	0.009361	1.10071
GOTERM_BP_FAT	GO:0050867~positive regulation of cell activation	11	2.82776	0.000628051	TRAF2, IL6, IL6ST, IL1B, CD4, TLR4, CD24, THBS1, TCF3, CD226, THY1	353	111	13528	3.79777	0.82704	0.00944001	1.11599
GOTERM_BP_FAT	GO:0042035~regulation of cytokine biosynthetic process	9	2.31362	0.000655228	IL6, FOXJ1, HMOX1, MAP2K3, TLR3, IL1B, IGF2BP1, CD4, TLR4	353	74	13528	4.6609	0.839691	0.00979394	1.16401
GOTERM_BP_FAT	GO:0010811~positive regulation of cell-substrate adhesion	6	1.54242	0.00069571	CDH13, EDIL3, COL8A1, THBS1, CYR61, SPP1	353	28	13528	8.21206	0.85684	0.0103408	1.23551
GOTERM_BP_FAT	GO:0006261~DNA-dependent DNA replication	8	2.05656	0.000730871	CCNE2, HMGB2, MCM7, RFC4, POLD1, HMGA1, FEN1, MCM6	353	58	13528	5.28592	0.87024	0.0108033	1.29757
GOTERM_BP_FAT	GO:0032147~activation of protein kinase activity	11	2.82776	0.000774354	TRAF2, IRAK1, ADRB2, KISS1R, ANG, SPHK1, TLR3, EGF, NRG1, GADD45B, GHR	353	114	13528	3.69783	0.88509	0.0113824	1.37426
GOTERM_BP_FAT	GO:0007162~negative regulation of cell adhesion	7	1.79949	0.000803954	CDH13, CDKN2A, MAP2K1, COL1A1, CD24, MMP14, THBS1	353	43	13528	6.23862	0.894215	0.0117533	1.42644
GOTERM_BP_FAT	GO:0043588~skin development	6	1.54242	0.000822919	FRAS1, PDGFA, COL1A2, LEF1, NGFR, COL1A1	353	29	13528	7.92889	0.899677	0.0119664	1.45985
GOTERM_BP_FAT	GO:0051099~positive regulation of binding	9	2.31362	0.000931754	IRAK1, IL6, MYD88, NME1, PON1, TLR3, IL1B, TLR4, CAT	353	78	13528	4.42188	0.925993	0.0134689	1.65141
GOTERM_BP_FAT	GO:0016310~phosphorylation	37	9.51157	0.000932712	GDF2, CCL2, NEK2, FPR1, TTK, CHEK1, AURKA, AURKB, EPHB1, SRC, KISS1R, TEK, IL1B, EGF, THBS1, GHR, IRAK1, RET, MAP2K1, LIMK1, MSH2, MAP2K3, AXL, MAPK11, HGF, PBK, EPHA2, PLK4, PLK3, NME1, PLK1, CD81, PDGFRA, PDGFRB, GADD45B, IGFBP3, RHO	353	800	13528	1.77244	0.926191	0.0134133	1.6531
GOTERM_BP_FAT	GO:0016481~negative regulation of transcription	25	6.42674	0.00096235	E2F1, JDP2, HMGB2, ZEB2, SOX6, SOX9, CITED2, HEY1, NRG1, EGR1, DNMT3A, SATB1, FOXJ1, LEF1, CENPF, SIRT7, FOSB, NR0B1, SNAI2, NR1I2, ID2, ID1, DNMT1, RASD1, KLF4	353	459	13528	2.08731	0.93206	0.0137659	1.7052
GOTERM_BP_FAT	GO:0007051~spindle organization	7	1.79949	0.00102827	KIF23, PRC1, CKS2, BUB1B, TTK, AURKA, STMN1	353	45	13528	5.96135	0.943496	0.0146276	1.821
GOTERM_BP_FAT	GO:0050768~negative regulation of neurogenesis	7	1.79949	0.00102827	BMP4, ATF5, NGFR, CD24, SPP1, THY1, MT3	353	45	13528	5.96135	0.943496	0.0146276	1.821
GOTERM_BP_FAT	GO:0032508~DNA duplex unwinding	5	1.28535	0.00103263	RECQL4, HMGB2, MCM7, HMGA1, MCM6	353	18	13528	10.6453	0.94418	0.0146147	1.82865
GOTERM_BP_FAT	GO:0032392~DNA geometric change	5	1.28535	0.00103263	RECQL4, HMGB2, MCM7, HMGA1, MCM6	353	18	13528	10.6453	0.94418	0.0146147	1.82865
GOTERM_BP_FAT	GO:0000165~MAPKKK cascade	14	3.59897	0.00106086	RET, MAP2K1, MAP2K3, FPR1, HGF, KISS1R, CD81, IL1B, GADD45B, EGF, THBS1, DUSP9, GHR, DUSP6	353	184	13528	2.91588	0.948416	0.0149358	1.87819
GOTERM_BP_FAT	GO:0006275~regulation of DNA replication	8	2.05656	0.00109399	CDC6, PDGFA, JUN, GMNN, PDGFRA, PCNA, IGF1, KITLG	353	62	13528	4.9449	0.95298	0.0153217	1.93631
GOTERM_BP_FAT	GO:0030111~regulation of Wnt receptor signaling pathway	7	1.79949	0.00115703	DKK1, SOX4, LEF1, ZEB2, AXIN2, LECT2, DKK4	353	46	13528	5.83175	0.960579	0.0161172	2.0468
GOTERM_BP_FAT	GO:0032868~response to insulin stimulus	10	2.57069	0.00117154	KHK, AR, ADM, SOCS3, FBP1, SORT1, FOXO1, IGFBP1, ABCC5, GHR	353	100	13528	3.83229	0.962146	0.0162368	2.07221
GOTERM_BP_FAT	GO:0002009~morphogenesis of an epithelium	10	2.57069	0.00125735	FRAS1, BMP4, RET, GPC3, HOXA11, FOXF1, SIX1, HOXB13, ZEB2, CA2	353	101	13528	3.79435	0.970222	0.0173306	2.22239
GOTERM_BP_FAT	GO:0007610~behavior	25	6.42674	0.00127959	CCL3, CCL2, PTGS2, PDGFA, CCR1, FPR1, CCL4, CXCL12, CCL26, FOS, KISS1R, ROBO1, CNR1, IL1B, ACSL4, LECT2, FOSL1, CYR61, EGR1, IL6, S100P, MAP2K1, FOSB, JUN, PDGFRB	353	469	13528	2.0428	0.972018	0.0175481	2.26128
GOTERM_BP_FAT	GO:0002694~regulation of leukocyte activation	13	3.3419	0.00134427	TRAF2, IL6, IL6ST, FOXJ1, THY1, CDKN2A, HMOX1, IL1B, CD4, CD24, THBS1, TCF3, CD226	353	166	13528	3.00119	0.976648	0.0183376	2.37429
GOTERM_BP_FAT	GO:0001775~cell activation	18	4.62725	0.00140725	EGR1, KLF6, IL6, ADAMTS13, MSH2, PDGFA, TLR3, SOX4, TLR4, CXCL12, VWF, FGG, FGB, PDGFRA, NDRG1, CD4, CD24, TCF3	353	287	13528	2.40353	0.98042	0.0190958	2.48422
GOTERM_BP_FAT	GO:0010740~positive regulation of protein kinase cascade	13	3.3419	0.00141531	ADRB2, IL6, MYD88, IL6ST, HMOX1, TLR3, IL1B, IGF1, TLR4, CAT, ECM1, ECT2, GHR	353	167	13528	2.98322	0.980856	0.0191115	2.49828
GOTERM_BP_FAT	GO:0010721~negative regulation of cell development	7	1.79949	0.00145124	BMP4, ATF5, NGFR, CD24, SPP1, THY1, MT3	353	48	13528	5.58876	0.982686	0.019498	2.56092
GOTERM_BP_FAT	GO:0006952~defense response	30	7.71208	0.00146773	CCL3, CCL2, CCR1, TLR3, TLR4, CCL4, CCL26, REG3A, FOS, MYD88, FCN3, HAMP, HMOX1, IL1B, CD24, THBS1, FOSL1, SPP1, NOX4, IL6, MAP2K3, SOCS6, LYZ, DCDC2, S100A12, CD163, GAGE1, SERPINF2, CD302, IGFBP4	353	615	13528	1.86941	0.983467	0.0196231	2.58966
GOTERM_BP_FAT	GO:0000226~microtubule cytoskeleton organization	12	3.08483	0.00160127	KIF23, RET, PRC1, NEK2, PSRC1, CKS2, KIF18A, BUB1B, NUSAP1, TTK, AURKA, STMN1	353	147	13528	3.1284	0.98862	0.021289	2.82211
GOTERM_BP_FAT	GO:0002696~positive regulation of leukocyte activation	10	2.57069	0.0017657	TRAF2, IL6, IL6ST, IL1B, CD4, CD24, THBS1, TCF3, CD226, THY1	353	106	13528	3.61537	0.992816	0.0233404	3.10761
GOTERM_BP_FAT	GO:0045073~regulation of chemokine biosynthetic process	4	1.02828	0.00182941	IL6, HMOX1, TLR3, IL1B	353	10	13528	15.3292	0.993989	0.0240593	3.21802
GOTERM_BP_FAT	GO:0048145~regulation of fibroblast proliferation	6	1.54242	0.00198005	PDGFA, SPHK1, PDGFRA, IGF1, NGFR, CCNA2	353	35	13528	6.56965	0.996057	0.0258947	3.4786
GOTERM_BP_FAT	GO:0007548~sex differentiation	12	3.08483	0.00198339	BMP4, AFP, CCNE1, HMGB2, AR, HOXA13, ANG, MSH2, PDGFRA, MMP14, SOX9, NR0B1	353	151	13528	3.04553	0.996093	0.025817	3.48436
GOTERM_BP_FAT	GO:0048634~regulation of muscle development	7	1.79949	0.00199532	BMP4, ADRB2, CENPF, LEF1, NGFR, NRG1, IGFBP3	353	51	13528	5.26001	0.996222	0.0258502	3.50498
GOTERM_BP_FAT	GO:0014031~mesenchymal cell development	7	1.79949	0.00199532	RET, LEF1, KITLG, ZEB2, HGF, SOX9, NRG1	353	51	13528	5.26001	0.996222	0.0258502	3.50498
GOTERM_BP_FAT	GO:0048762~mesenchymal cell differentiation	7	1.79949	0.00199532	RET, LEF1, KITLG, ZEB2, HGF, SOX9, NRG1	353	51	13528	5.26001	0.996222	0.0258502	3.50498
GOTERM_BP_FAT	GO:0060485~mesenchyme development	7	1.79949	0.00220712	RET, LEF1, KITLG, ZEB2, HGF, SOX9, NRG1	353	52	13528	5.15886	0.997911	0.028426	3.87013
GOTERM_BP_FAT	GO:0043388~positive regulation of DNA binding	8	2.05656	0.00223417	IRAK1, IL6, MYD88, NME1, TLR3, IL1B, TLR4, CAT	353	70	13528	4.37977	0.998064	0.0286379	3.91668
GOTERM_BP_FAT	GO:0009314~response to radiation	14	3.59897	0.00224382	FOS, THBD, CCL2, DUSP1, FANCD2, SOCS3, MSH2, POLD1, H2AFX, CAT, SNAI2, MYC, FEN1, RHO	353	200	13528	2.68261	0.998115	0.0286287	3.93328
GOTERM_BP_FAT	GO:0010627~regulation of protein kinase cascade	16	4.11311	0.00224843	IL6, IL6ST, TLR3, IGF1, ZEB2, TLR4, ECT2, ECM1, ADRB2, MYD88, SQSTM1, HMOX1, IL1B, CAT, CD24, GHR	353	249	13528	2.46252	0.99814	0.0285564	3.9412
GOTERM_BP_FAT	GO:0030193~regulation of blood coagulation	6	1.54242	0.00225114	PDGFA, SERPINF2, SERPINE1, TLR4, THBS1, ANXA2	353	36	13528	6.38716	0.998154	0.0284611	3.94586
GOTERM_BP_FAT	GO:0043542~endothelial cell migration	5	1.28535	0.00227395	CDH13, APOA1, S100P, ID1, ROBO1	353	22	13528	8.70976	0.998268	0.0286163	3.98509
GOTERM_BP_FAT	GO:0022407~regulation of cell-cell adhesion	5	1.28535	0.00227395	MAP2K1, ITGA6, IL1B, CD24, CITED2	353	22	13528	8.70976	0.998268	0.0286163	3.98509
GOTERM_BP_FAT	GO:0007565~female pregnancy	10	2.57069	0.00228092	FOS, BSG, THBD, PTGS2, ADM, SFRP4, IL1B, FOSL1, CITED2, SPP1	353	110	13528	3.4839	0.998301	0.0285742	3.99707
GOTERM_BP_FAT	GO:0006355~regulation of transcription, DNA-dependent	66	16.9666	0.0024427	E2F1, ISX, JDP2, EZH2, PRRX1, FOXO1, ZEB2, CITED2, FOS, CCNE1, CDKN2A, HEY1, FOXF1, HMOX1, MYC, FOSL1, EGR1, SATB1, AR, FOXJ1, ESR1, LEF1, FOSB, HMGA2, NR0B1, HMGA1, MYCN, ADRB2, UHRF1, NME1, JUN, SIX1, RASD1, HMGB2, HOXA13, HOXA11, FOXM1, SOX4, HOXB13, SOX6, SOX9, LIN28B, SQSTM1, TFDP3, TCF3, ETV4, BMP4, DNMT3A, KLF6, IL6, MAP2K1, MAP2K3, PSRC1, IGF1, NR4A1, WHSC1, SIRT7, SNAI2, SHOX2, ATF5, NR1…	353	1773	13528	1.42657	0.99892	0.0304359	4.27477
GOTERM_BP_FAT	GO:0010812~negative regulation of cell-substrate adhesion	4	1.02828	0.00246719	CDKN2A, COL1A1, MMP14, THBS1	353	11	13528	13.9356	0.998992	0.0306004	4.31674
GOTERM_BP_FAT	GO:0022409~positive regulation of cell-cell adhesion	4	1.02828	0.00246719	ITGA6, IL1B, CD24, CITED2	353	11	13528	13.9356	0.998992	0.0306004	4.31674
GOTERM_BP_FAT	GO:0030850~prostate gland development	4	1.02828	0.00246719	AR, HOXA13, SFRP1, HOXB13	353	11	13528	13.9356	0.998992	0.0306004	4.31674
GOTERM_BP_FAT	GO:0045892~negative regulation of transcription, DNA-dependent	20	5.14139	0.00251367	E2F1, EGR1, DNMT3A, SATB1, JDP2, FOXJ1, LEF1, SIRT7, FOSB, SOX6, SOX9, SNAI2, NR0B1, CITED2, ID2, HEY1, ID1, DNMT1, RASD1, KLF4	353	356	13528	2.15297	0.999115	0.0310308	4.39634
GOTERM_BP_FAT	GO:0008406~gonad development	10	2.57069	0.00257991	BMP4, AFP, CCNE1, HMGB2, AR, ANG, MSH2, MMP14, SOX9, NR0B1	353	112	13528	3.42169	0.999265	0.0316967	4.5097
GOTERM_BP_FAT	GO:0001666~response to hypoxia	11	2.82776	0.00262955	CCL2, ADM, PDGFA, SOCS3, ANG, HMOX1, CD24, MMP14, THBS1, CITED2, MT3	353	134	13528	3.14591	0.99936	0.0321561	4.59454
GOTERM_BP_FAT	GO:0051252~regulation of RNA metabolic process	67	17.2237	0.00264106	E2F1, ISX, JDP2, EZH2, PRRX1, FOXO1, ZEB2, CITED2, FOS, CCNE1, CDKN2A, HEY1, FOXF1, HMOX1, MYC, FOSL1, EGR1, SATB1, AR, FOXJ1, ESR1, LEF1, FOSB, HMGA2, NR0B1, HMGA1, MYCN, ADRB2, UHRF1, NME1, JUN, SIX1, RASD1, HMGB2, HOXA13, HOXA11, FOXM1, IGF2BP1, SOX4, HOXB13, SOX6, SOX9, LIN28B, SQSTM1, TFDP3, TCF3, ETV4, BMP4, DNMT3A, KLF6, IL6, MAP2K1, MAP2K3, PSRC1, IGF1, NR4A1, WHSC1, SIRT7, SNAI2, SHOX2, …	353	1813	13528	1.41624	0.99938	0.0321541	4.61421
GOTERM_BP_FAT	GO:0031349~positive regulation of defense response	8	2.05656	0.00284211	IRAK1, IL6, MYD88, IL6ST, TLR3, TLR4, CD24, CD226	353	73	13528	4.19977	0.999647	0.0344129	4.95711
GOTERM_BP_FAT	GO:0051253~negative regulation of RNA metabolic process	20	5.14139	0.00297073	E2F1, EGR1, DNMT3A, SATB1, JDP2, FOXJ1, LEF1, SIRT7, FOSB, SOX6, SOX9, SNAI2, NR0B1, CITED2, ID2, HEY1, ID1, DNMT1, RASD1, KLF4	353	362	13528	2.11729	0.999754	0.0357894	5.17585
GOTERM_BP_FAT	GO:0008544~epidermis development	13	3.3419	0.00318134	FRAS1, CDKN2A, PTGS2, MAP2K1, PDGFA, COL1A2, LEF1, HOXB13, NGFR, COL1A1, SOX9, KLF4, FABP5	353	184	13528	2.7076	0.999864	0.0381176	5.53303
GOTERM_BP_FAT	GO:0042475~odontogenesis of dentine-containing tooth	6	1.54242	0.00322627	BMP4, BSG, ITGA6, PDGFRA, LEF1, CA2	353	39	13528	5.89584	0.99988	0.0384815	5.60907
GOTERM_BP_FAT	GO:0007259~JAK-STAT cascade	6	1.54242	0.00322627	CCL2, SOCS2, SOCS3, IL6ST, SOCS6, GHR	353	39	13528	5.89584	0.99988	0.0384815	5.60907
GOTERM_BP_FAT	GO:0014910~regulation of smooth muscle cell migration	4	1.02828	0.00322658	PDGFA, IL6ST, IGF1, IGFBP3	353	12	13528	12.7743	0.99988	0.0383218	5.60959
GOTERM_BP_FAT	GO:0042542~response to hydrogen peroxide	7	1.79949	0.00322743	DUSP1, HMOX1, JUN, DUOX1, CAT, COL1A1, FOSL1	353	56	13528	4.79037	0.99988	0.0381696	5.61102
GOTERM_BP_FAT	GO:0050900~leukocyte migration	7	1.79949	0.00352982	IL6, CCL2, ITGA6, CD34, FOXJ1, IL1B, CD24	353	57	13528	4.70633	0.999949	0.0415015	6.12123
GOTERM_BP_FAT	GO:0030336~negative regulation of cell migration	7	1.79949	0.00352982	GDF2, KISS1R, HMOX1, THBS1, IGFBP3, CITED2, THY1	353	57	13528	4.70633	0.999949	0.0415015	6.12123
GOTERM_BP_FAT	GO:0000910~cytokinesis	6	1.54242	0.00402532	PRC1, PLK1, NUSAP1, BIRC5, AURKB, RACGAP1	353	41	13528	5.60824	0.999987	0.0470023	6.95164
GOTERM_BP_FAT	GO:0050818~regulation of coagulation	6	1.54242	0.00402532	PDGFA, SERPINF2, SERPINE1, TLR4, THBS1, ANXA2	353	41	13528	5.60824	0.999987	0.0470023	6.95164
GOTERM_BP_FAT	GO:0046697~decidualization	4	1.02828	0.00411431	BSG, PTGS2, CITED2, SPP1	353	13	13528	11.7917	0.99999	0.0478188	7.10004
GOTERM_BP_FAT	GO:0030278~regulation of ossification	8	2.05656	0.00412767	BMP4, ADRB2, IL6, SFRP1, IL6ST, AXIN2, SOX9, SRGN	353	78	13528	3.93056	0.99999	0.0477722	7.1223
GOTERM_BP_FAT	GO:0000122~negative regulation of transcription from RNA polymerase II promoter	16	4.11311	0.00420083	E2F1, EGR1, DNMT3A, SATB1, JDP2, FOXJ1, LEF1, FOSB, SOX6, SNAI2, NR0B1, CITED2, ID2, HEY1, ID1, DNMT1	353	266	13528	2.30514	0.999992	0.0483997	7.2441
GOTERM_BP_FAT	GO:0030324~lung development	9	2.31362	0.00425324	BMP4, SPRY2, PDGFA, FOXF1, PDGFRA, CYP1A2, LOX, MMP14, MYCN	353	99	13528	3.4839	0.999993	0.0487891	7.33128
GOTERM_BP_FAT	GO:0042493~response to drug	14	3.59897	0.00434718	CCL2, PTGS2, MSH2, SOCS3, PDGFA, CENPF, UGT1A1, FOS, CCNE1, NME1, JUN, IL1B, LOX, FOSL1	353	216	13528	2.48389	0.999995	0.0496384	7.48731
GOTERM_BP_FAT	GO:0051960~regulation of nervous system development	13	3.3419	0.00448087	BMP4, LIMK1, IGF1, THY1, ATF5, ROBO1, SIX1, CD24, NGFR, EGF, ASPM, SPP1, MT3	353	192	13528	2.59478	0.999996	0.0509211	7.70897
GOTERM_BP_FAT	GO:0051091~positive regulation of transcription factor activity	7	1.79949	0.00456368	IRAK1, IL6, MYD88, TLR3, IL1B, TLR4, CAT	353	60	13528	4.47101	0.999997	0.05163	7.84601
GOTERM_BP_FAT	GO:0050778~positive regulation of immune response	11	2.82776	0.00463019	TRAF2, IRAK1, MYD88, FCN3, IL6ST, TLR3, IL1B, TLR4, CD24, CD226, THY1	353	145	13528	2.90726	0.999998	0.0521534	7.95593
GOTERM_BP_FAT	GO:0040013~negative regulation of locomotion	7	1.79949	0.0049533	GDF2, KISS1R, HMOX1, THBS1, IGFBP3, CITED2, THY1	353	61	13528	4.39772	0.999999	0.0554757	8.48821
GOTERM_BP_FAT	GO:0009636~response to toxin	7	1.79949	0.0049533	TYMS, FOS, GLYAT, PON1, SLC7A8, NQO1, SLC7A11	353	61	13528	4.39772	0.999999	0.0554757	8.48821
GOTERM_BP_FAT	GO:0034599~cellular response to oxidative stress	6	1.54242	0.0049566	FOS, HMOX1, DUOX1, SIRT7, CAT, MT3	353	43	13528	5.34739	0.999999	0.0552906	8.49364
GOTERM_BP_FAT	GO:0007059~chromosome segregation	8	2.05656	0.00508589	NEK2, DLGAP5, KIF18A, CENPF, NUSAP1, BIRC5, PTTG1, TOP2A	353	81	13528	3.78498	0.999999	0.05647	8.70579
GOTERM_BP_FAT	GO:0030323~respiratory tube development	9	2.31362	0.00509592	BMP4, SPRY2, PDGFA, FOXF1, PDGFRA, CYP1A2, LOX, MMP14, MYCN	353	102	13528	3.38144	0.999999	0.056355	8.72223
GOTERM_BP_FAT	GO:0050817~coagulation	9	2.31362	0.00509592	VWF, FGG, IL6, THBD, ADAMTS13, FGB, SERPINE1, MMRN1, TFPI2	353	102	13528	3.38144	0.999999	0.056355	8.72223
GOTERM_BP_FAT	GO:0007596~blood coagulation	9	2.31362	0.00509592	VWF, FGG, IL6, THBD, ADAMTS13, FGB, SERPINE1, MMRN1, TFPI2	353	102	13528	3.38144	0.999999	0.056355	8.72223
GOTERM_BP_FAT	GO:0002224~toll-like receptor signaling pathway	4	1.02828	0.00513636	IRAK1, MYD88, TLR3, TLR4	353	14	13528	10.9494	0.999999	0.0565671	8.78848
GOTERM_BP_FAT	GO:0006268~DNA unwinding during replication	4	1.02828	0.00513636	HMGB2, MCM7, HMGA1, MCM6	353	14	13528	10.9494	0.999999	0.0565671	8.78848
GOTERM_BP_FAT	GO:0007178~transmembrane receptor protein serine/threonine kinase signaling pathway	9	2.31362	0.00540343	BMP4, IRAK1, FOS, GDF2, CCL2, PDGFA, ID1, JUN, COL1A2	353	103	13528	3.34861	1	0.0591946	9.2249
GOTERM_BP_FAT	GO:0000187~activation of MAPK activity	8	2.05656	0.00543973	MAP2K1, MAP2K3, CD81, FPR1, IL1B, HGF, THBS1, GHR	353	82	13528	3.73882	1	0.0593491	9.28405
GOTERM_BP_FAT	GO:0007626~locomotory behavior	16	4.11311	0.00549421	CCL3, IL6, CCL2, MAP2K1, PDGFA, CCR1, FPR1, CXCL12, CCL4, CCL26, ROBO1, IL1B, PDGFRB, LECT2, FOSL1, CYR61	353	274	13528	2.23784	1	0.0596946	9.37278
GOTERM_BP_FAT	GO:0045740~positive regulation of DNA replication	5	1.28535	0.00563055	PDGFA, JUN, PDGFRA, IGF1, KITLG	353	28	13528	6.84338	1	0.0608978	9.59447
GOTERM_BP_FAT	GO:0030198~extracellular matrix organization	9	2.31362	0.00572492	FOXF1, COL1A2, PDGFRA, POSTN, COL1A1, LOX, DPT, CYR61, ANXA2	353	104	13528	3.31641	1	0.0616511	9.7476
GOTERM_BP_FAT	GO:0051271~negative regulation of cell motion	7	1.79949	0.00580501	GDF2, KISS1R, HMOX1, THBS1, IGFBP3, CITED2, THY1	353	63	13528	4.25811	1	0.0622494	9.87738
GOTERM_BP_FAT	GO:0007398~ectoderm development	13	3.3419	0.00593941	FRAS1, CDKN2A, PTGS2, MAP2K1, PDGFA, COL1A2, LEF1, HOXB13, NGFR, COL1A1, SOX9, KLF4, FABP5	353	199	13528	2.50351	1	0.0634055	10.0948
GOTERM_BP_FAT	GO:0032103~positive regulation of response to external stimulus	7	1.79949	0.00626877	CDH13, IL6, IL6ST, TLR4, CD24, THBS1, CXCL12	353	64	13528	4.19157	1	0.066559	10.6254
GOTERM_BP_FAT	GO:0051303~establishment of chromosome localization	4	1.02828	0.00629795	DLGAP5, KIF18A, CENPF, BIRC5	353	15	13528	10.2195	1	0.066607	10.6723
GOTERM_BP_FAT	GO:0001938~positive regulation of endothelial cell proliferation	4	1.02828	0.00629795	CDH13, CCL2, ANG, VASH2	353	15	13528	10.2195	1	0.066607	10.6723
GOTERM_BP_FAT	GO:0050000~chromosome localization	4	1.02828	0.00629795	DLGAP5, KIF18A, CENPF, BIRC5	353	15	13528	10.2195	1	0.066607	10.6723
GOTERM_BP_FAT	GO:0007052~mitotic spindle organization	4	1.02828	0.00629795	KIF23, PRC1, TTK, STMN1	353	15	13528	10.2195	1	0.066607	10.6723
GOTERM_BP_FAT	GO:0001893~maternal placenta development	4	1.02828	0.00629795	BSG, PTGS2, CITED2, SPP1	353	15	13528	10.2195	1	0.066607	10.6723
GOTERM_BP_FAT	GO:0032642~regulation of chemokine production	4	1.02828	0.00629795	IL6, HMOX1, TLR3, IL1B	353	15	13528	10.2195	1	0.066607	10.6723
GOTERM_BP_FAT	GO:0030199~collagen fibril organization	5	1.28535	0.00639977	COL1A2, COL1A1, LOX, DPT, ANXA2	353	29	13528	6.6074	1	0.0673958	10.8356
GOTERM_BP_FAT	GO:0007017~microtubule-based process	15	3.85604	0.00655554	KIF14, KIF23, RET, PRC1, MAP2K1, NEK2, PSRC1, KIF18A, NUSAP1, TTK, AURKA, CKS2, BUB1B, STMN1, KPNA2	353	253	13528	2.27211	1	0.0687255	11.085
GOTERM_BP_FAT	GO:0046546~development of primary male sexual characteristics	7	1.79949	0.0067589	HMGB2, AR, HOXA13, MSH2, PDGFRA, SOX9, NR0B1	353	65	13528	4.12709	1	0.0705237	11.4096
GOTERM_BP_FAT	GO:0060541~respiratory system development	9	2.31362	0.00715853	BMP4, SPRY2, PDGFA, FOXF1, PDGFRA, CYP1A2, LOX, MMP14, MYCN	353	108	13528	3.19358	1	0.0742728	12.0442
GOTERM_BP_FAT	GO:0007599~hemostasis	9	2.31362	0.00715853	VWF, FGG, IL6, THBD, ADAMTS13, FGB, SERPINE1, MMRN1, TFPI2	353	108	13528	3.19358	1	0.0742728	12.0442
GOTERM_BP_FAT	GO:0007566~embryo implantation	5	1.28535	0.00723563	BSG, PTGS2, SFRP4, IL1B, SPP1	353	30	13528	6.38716	1	0.0747683	12.1661
GOTERM_BP_FAT	GO:0045768~positive regulation of anti-apoptosis	5	1.28535	0.00723563	IL6, DUSP1, ADM, IL6ST, HMOX1	353	30	13528	6.38716	1	0.0747683	12.1661
GOTERM_BP_FAT	GO:0060284~regulation of cell development	13	3.3419	0.00747636	BMP4, ATF5, LIMK1, ROBO1, HOXA11, SIX1, NGFR, CD24, IGFBP3, ASPM, SPP1, THY1, MT3	353	205	13528	2.43024	1	0.0768833	12.5458
GOTERM_BP_FAT	GO:0048589~developmental growth	8	2.05656	0.00749215	CCNB1, BMP4, CCNE1, PTGS2, HOXA11, SERPINE1, IGF1, IGFBP1	353	87	13528	3.52395	1	0.0767585	12.5706
GOTERM_BP_FAT	GO:0060350~endochondral bone morphogenesis	4	1.02828	0.00760364	HOXA11, COL1A1, SOX9, GHR	353	16	13528	9.58074	1	0.0775761	12.7459
GOTERM_BP_FAT	GO:0032088~negative regulation of NF-kappaB transcription factor activity	4	1.02828	0.00760364	IRAK1, CDKN2A, FOXJ1, CAT	353	16	13528	9.58074	1	0.0775761	12.7459
GOTERM_BP_FAT	GO:0033280~response to vitamin D	4	1.02828	0.00760364	PTGS2, IL1B, AQP3, SPP1	353	16	13528	9.58074	1	0.0775761	12.7459
GOTERM_BP_FAT	GO:0060562~epithelial tube morphogenesis	7	1.79949	0.00782158	BMP4, RET, GPC3, HOXA11, FOXF1, SIX1, ZEB2	353	67	13528	4.00389	1	0.0794285	13.0875
GOTERM_BP_FAT	GO:0016055~Wnt receptor signaling pathway	10	2.57069	0.00796629	DKK1, SFRP1, SFRP4, SOX4, LEF1, WNT11, CD24, AXIN2, DKK4, BCL9	353	133	13528	2.88142	1	0.0805512	13.3137
GOTERM_BP_FAT	GO:0048661~positive regulation of smooth muscle cell proliferation	5	1.28535	0.00814042	CDH13, IL6, PTGS2, JUN, IGF1	353	31	13528	6.18112	1	0.0819494	13.5851
GOTERM_BP_FAT	GO:0002821~positive regulation of adaptive immune response	5	1.28535	0.00814042	TRAF2, IL6ST, IL1B, CD24, CD226	353	31	13528	6.18112	1	0.0819494	13.5851
GOTERM_BP_FAT	GO:0048609~reproductive process in a multicellular organism	23	5.9126	0.00869352	BMP4, DNMT3A, HMGB2, CCL2, PTGS2, FOXJ1, MSH2, CHEK1, PTTG1, NR0B1, RACGAP1, MMP14, CXCL12, CITED2, CDC25B, CCNB1, AFP, CCNE1, ANG, NME1, FANCD2, H2AFX, EIF5A2	353	487	13528	1.80991	1	0.0869795	14.4419
GOTERM_BP_FAT	GO:0032504~multicellular organism reproduction	23	5.9126	0.00869352	BMP4, DNMT3A, HMGB2, CCL2, PTGS2, FOXJ1, MSH2, CHEK1, PTTG1, NR0B1, RACGAP1, MMP14, CXCL12, CITED2, CDC25B, CCNB1, AFP, CCNE1, ANG, NME1, FANCD2, H2AFX, EIF5A2	353	487	13528	1.80991	1	0.0869795	14.4419
GOTERM_BP_FAT	GO:0051051~negative regulation of transport	10	2.57069	0.00874871	PEA15, ADRB2, APOA1, PTGS2, HMOX1, IL1B, EGF, NRG1, THBS1, SRGN	353	135	13528	2.83874	1	0.0871983	14.5269
GOTERM_BP_FAT	GO:0048705~skeletal system morphogenesis	9	2.31362	0.00884781	HOXA11, SIX1, PRRX1, PDGFRA, PDGFRB, COL1A1, SOX9, MYC, GHR	353	112	13528	3.07952	1	0.0878337	14.6794
GOTERM_BP_FAT	GO:0006974~response to DNA damage stimulus	19	4.88432	0.00891728	RECQL4, HMGB2, XRCC3, MSH2, DTL, CHEK1, PTTG1, TYMS, UHRF1, RFC4, MCM7, FANCD2, HMOX1, POLD1, PCNA, H2AFX, TOP2A, CCNA2, FEN1	353	373	13528	1.95211	1	0.0881832	14.7862
GOTERM_BP_FAT	GO:0001819~positive regulation of cytokine production	8	2.05656	0.00897031	TRAF2, IL6, MYD88, IL6ST, TLR3, IL1B, TLR4, THBS1	353	90	13528	3.40648	1	0.0883747	14.8676
GOTERM_BP_FAT	GO:0002221~pattern recognition receptor signaling pathway	4	1.02828	0.00905731	IRAK1, MYD88, TLR3, TLR4	353	17	13528	9.01716	1	0.0888843	15.001
GOTERM_BP_FAT	GO:0006000~fructose metabolic process	4	1.02828	0.00905731	KHK, PFKFB2, ALDOB, FBP1	353	17	13528	9.01716	1	0.0888843	15.001
GOTERM_BP_FAT	GO:0070555~response to interleukin-1	4	1.02828	0.00905731	IRAK1, MYD88, SRC, GHR	353	17	13528	9.01716	1	0.0888843	15.001
GOTERM_BP_FAT	GO:0001936~regulation of endothelial cell proliferation	5	1.28535	0.00911632	CDH13, CCL2, ANG, THBS1, VASH2	353	32	13528	5.98796	1	0.0891279	15.0914
GOTERM_BP_FAT	GO:0030168~platelet activation	5	1.28535	0.00911632	VWF, FGG, IL6, ADAMTS13, FGB	353	32	13528	5.98796	1	0.0891279	15.0914
GOTERM_BP_FAT	GO:0016202~regulation of striated muscle tissue development	6	1.54242	0.00941465	BMP4, ADRB2, CENPF, LEF1, NRG1, IGFBP3	353	50	13528	4.59875	1	0.091601	15.5469
GOTERM_BP_FAT	GO:0022616~DNA strand elongation	3	0.771208	0.00944876	RFC4, TERT, FEN1	353	6	13528	19.1615	1	0.0916014	15.5988
GOTERM_BP_FAT	GO:0060351~cartilage development involved in endochondral bone morphogenesis	3	0.771208	0.00944876	HOXA11, COL1A1, GHR	353	6	13528	19.1615	1	0.0916014	15.5988
GOTERM_BP_FAT	GO:0045637~regulation of myeloid cell differentiation	7	1.79949	0.00963383	ID2, NME1, JUN, TLR3, KITLG, TLR4, CA2	353	70	13528	3.83229	1	0.0929967	15.8801
GOTERM_BP_FAT	GO:0014033~neural crest cell differentiation	5	1.28535	0.0101654	RET, KITLG, ZEB2, SOX9, NRG1	353	33	13528	5.80651	1	0.0975591	16.683
GOTERM_BP_FAT	GO:0014032~neural crest cell development	5	1.28535	0.0101654	RET, KITLG, ZEB2, SOX9, NRG1	353	33	13528	5.80651	1	0.0975591	16.683
GOTERM_BP_FAT	GO:0032526~response to retinoic acid	5	1.28535	0.0101654	BMP4, DUSP1, PDGFA, AQP3, KLF4	353	33	13528	5.80651	1	0.0975591	16.683
GOTERM_BP_FAT	GO:0001503~ossification	9	2.31362	0.0102982	BMP4, PTGS2, IGF1, SORT1, COL1A1, AXIN2, MMP14, IGFBP3, SPP1	353	115	13528	2.99919	1	0.0984384	16.8824
GOTERM_BP_FAT	GO:0000080~G1 phase of mitotic cell cycle	4	1.02828	0.0106622	E2F1, CDC6, CDC25C, TCF3	353	18	13528	8.51621	1	0.101409	17.4269
GOTERM_BP_FAT	GO:0002763~positive regulation of myeloid leukocyte differentiation	4	1.02828	0.0106622	ID2, JUN, KITLG, CA2	353	18	13528	8.51621	1	0.101409	17.4269
GOTERM_BP_FAT	GO:0050863~regulation of T cell activation	9	2.31362	0.0113585	TRAF2, IL6, CDKN2A, FOXJ1, IL6ST, IL1B, CD4, CD24, THY1	353	117	13528	2.94792	1	0.107335	18.4588
GOTERM_BP_FAT	GO:0050878~regulation of body fluid levels	10	2.57069	0.0114477	VWF, FGG, IL6, THBD, ADAMTS13, FGB, SERPINE1, MMRN1, TFPI2, ANXA2	353	141	13528	2.71794	1	0.107774	18.5902
GOTERM_BP_FAT	GO:0050767~regulation of neurogenesis	11	2.82776	0.0116015	BMP4, ATF5, LIMK1, ROBO1, SIX1, NGFR, CD24, ASPM, SPP1, THY1, MT3	353	166	13528	2.53947	1	0.108783	18.8161
GOTERM_BP_FAT	GO:0046661~male sex differentiation	7	1.79949	0.0117271	HMGB2, AR, HOXA13, MSH2, PDGFRA, SOX9, NR0B1	353	73	13528	3.6748	1	0.109535	19.0002
GOTERM_BP_FAT	GO:0051129~negative regulation of cellular component organization	10	2.57069	0.0119521	ARHGEF2, APOA1, CENPF, DNMT1, TTK, NGFR, MMP14, THBS1, SPP1, THY1	353	142	13528	2.6988	1	0.111159	19.329
GOTERM_BP_FAT	GO:0001889~liver development	6	1.54242	0.0119735	AFP, CCNE1, VWF, ALDH2, HGF, CITED2	353	53	13528	4.33845	1	0.11098	19.3601
GOTERM_BP_FAT	GO:0022411~cellular component disassembly	6	1.54242	0.0119735	CDKN2A, KIF18A, STMN1, NRG1, HMGA1, MYC	353	53	13528	4.33845	1	0.11098	19.3601
GOTERM_BP_FAT	GO:0000902~cell morphogenesis	18	4.62725	0.0120473	NOX4, ARHGEF2, MAP2K1, FOXJ1, LEF1, HGF, SOX6, SOX9, ECT2, CXCL12, CCL4, EPHB1, ADM, ROBO1, FOXF1, SEMA3B, NGFR, ETV4	353	356	13528	1.93768	1	0.111262	19.4678
GOTERM_BP_FAT	GO:0048008~platelet-derived growth factor receptor signaling pathway	4	1.02828	0.0124212	PDGFA, PDGFRA, PDGFRB, SRC	353	19	13528	8.06799	1	0.114155	20.0103
GOTERM_BP_FAT	GO:0002218~activation of innate immune response	4	1.02828	0.0124212	IRAK1, MYD88, TLR3, TLR4	353	19	13528	8.06799	1	0.114155	20.0103
GOTERM_BP_FAT	GO:0032755~positive regulation of interleukin-6 production	4	1.02828	0.0124212	IL6, TLR3, IL1B, TLR4	353	19	13528	8.06799	1	0.114155	20.0103
GOTERM_BP_FAT	GO:0002758~innate immune response-activating signal transduction	4	1.02828	0.0124212	IRAK1, MYD88, TLR3, TLR4	353	19	13528	8.06799	1	0.114155	20.0103
GOTERM_BP_FAT	GO:0001657~ureteric bud development	5	1.28535	0.0124909	BMP4, RET, GPC3, HOXA11, SIX1	353	35	13528	5.47471	1	0.114388	20.1112
GOTERM_BP_FAT	GO:0051216~cartilage development	7	1.79949	0.0124909	BMP4, HOXA11, PRRX1, COL1A1, SOX6, SOX9, GHR	353	74	13528	3.62514	1	0.114017	20.1112
GOTERM_BP_FAT	GO:0001822~kidney development	8	2.05656	0.0125516	BMP4, RET, GPC3, HOXA11, SIX1, PDGFRB, LEF1, CA2	353	96	13528	3.19358	1	0.114172	20.1989
GOTERM_BP_FAT	GO:0008219~cell death	30	7.71208	0.0127053	E2F1, TRAF2, TNFRSF25, PEA15, PEG10, CDKN2A, ANG, SQSTM1, HMOX1, IL1B, CD24, THBS1, AXIN2, MYC, TOP2A, SRGN, CKAP2, ARHGEF2, AR, IL6, MSH2, LYZ, BIRC5, ECT2, JUN, SULF1, BUB1B, HSPB1, NGFR, GADD45B	353	719	13528	1.59901	1	0.115122	20.4205
GOTERM_BP_FAT	GO:0045080~positive regulation of chemokine biosynthetic process	3	0.771208	0.013002	HMOX1, TLR3, IL1B	353	7	13528	16.4241	1	0.117286	20.8466
GOTERM_BP_FAT	GO:0051251~positive regulation of lymphocyte activation	8	2.05656	0.0132359	TRAF2, IL6, IL6ST, IL1B, CD4, CD24, TCF3, THY1	353	97	13528	3.16066	1	0.118897	21.181
GOTERM_BP_FAT	GO:0016265~death	30	7.71208	0.0136061	E2F1, TRAF2, TNFRSF25, PEA15, PEG10, CDKN2A, ANG, SQSTM1, HMOX1, IL1B, CD24, THBS1, AXIN2, MYC, TOP2A, SRGN, CKAP2, ARHGEF2, AR, IL6, MSH2, LYZ, BIRC5, ECT2, JUN, SULF1, BUB1B, HSPB1, NGFR, GADD45B	353	724	13528	1.58797	1	0.121645	21.7076
GOTERM_BP_FAT	GO:0032675~regulation of interleukin-6 production	5	1.28535	0.0137709	IL6, FOXJ1, TLR3, IL1B, TLR4	353	36	13528	5.32263	1	0.122644	21.9408
GOTERM_BP_FAT	GO:0051048~negative regulation of secretion	6	1.54242	0.0139194	APOA1, HMOX1, IL1B, EGF, NRG1, SRGN	353	55	13528	4.18069	1	0.123499	22.1505
GOTERM_BP_FAT	GO:0007126~meiosis	8	2.05656	0.0139465	MKI67, NEK2, FANCD2, PLK1, CKS2, CHEK1, H2AFX, CDC25B	353	98	13528	3.1284	1	0.123338	22.1888
GOTERM_BP_FAT	GO:0051327~M phase of meiotic cell cycle	8	2.05656	0.0139465	MKI67, NEK2, FANCD2, PLK1, CKS2, CHEK1, H2AFX, CDC25B	353	98	13528	3.1284	1	0.123338	22.1888
GOTERM_BP_FAT	GO:0050870~positive regulation of T cell activation	7	1.79949	0.0141221	TRAF2, IL6, IL6ST, IL1B, CD4, CD24, THY1	353	76	13528	3.52975	1	0.124409	22.4359
GOTERM_BP_FAT	GO:0002685~regulation of leukocyte migration	4	1.02828	0.0143362	IL6, HMOX1, THBS1, CXCL12	353	20	13528	7.66459	1	0.125791	22.7363
GOTERM_BP_FAT	GO:0050848~regulation of calcium-mediated signaling	4	1.02828	0.0143362	CDH13, RGN, CD4, CD24	353	20	13528	7.66459	1	0.125791	22.7363
GOTERM_BP_FAT	GO:0051385~response to mineralocorticoid stimulus	4	1.02828	0.0143362	CCNE1, FOS, FOSL1, SRC	353	20	13528	7.66459	1	0.125791	22.7363
GOTERM_BP_FAT	GO:0060349~bone morphogenesis	4	1.02828	0.0143362	HOXA11, COL1A1, SOX9, GHR	353	20	13528	7.66459	1	0.125791	22.7363
GOTERM_BP_FAT	GO:0002764~immune response-regulating signal transduction	6	1.54242	0.0149676	IRAK1, MYD88, TLR3, TLR4, CD24, THY1	353	56	13528	4.10603	1	0.130585	23.6157
GOTERM_BP_FAT	GO:0051054~positive regulation of DNA metabolic process	6	1.54242	0.0149676	PDGFA, JUN, PDGFRA, IGF1, KITLG, H2AFX	353	56	13528	4.10603	1	0.130585	23.6157
GOTERM_BP_FAT	GO:0009408~response to heat	6	1.54242	0.0149676	CCL2, SOCS3, HSPB1, IL1B, THBS1, SCARA5	353	56	13528	4.10603	1	0.130585	23.6157
GOTERM_BP_FAT	GO:0002819~regulation of adaptive immune response	6	1.54242	0.0149676	TRAF2, FOXJ1, IL6ST, IL1B, CD24, CD226	353	56	13528	4.10603	1	0.130585	23.6157
GOTERM_BP_FAT	GO:0040029~regulation of gene expression, epigenetic	7	1.79949	0.0149909	DNMT3A, FOS, DIRAS3, DNMT1, SIRT7, LIN28B, HMGA1	353	77	13528	3.4839	1	0.130373	23.648
GOTERM_BP_FAT	GO:0051249~regulation of lymphocyte activation	10	2.57069	0.0153341	TRAF2, IL6, CDKN2A, FOXJ1, IL6ST, IL1B, CD4, CD24, TCF3, THY1	353	148	13528	2.58939	1	0.132762	24.1217
GOTERM_BP_FAT	GO:0051321~meiotic cell cycle	8	2.05656	0.015449	MKI67, NEK2, FANCD2, PLK1, CKS2, CHEK1, H2AFX, CDC25B	353	100	13528	3.06584	1	0.133285	24.2798
GOTERM_BP_FAT	GO:0051276~chromosome organization	22	5.65553	0.015647	DNMT3A, SATB1, HMGB2, MSH2, NEK2, DLGAP5, EZH2, SMYD3, KIF18A, CENPF, NUSAP1, WHSC1, SOX6, PADI4, PTTG1, HMGA2, HMGA1, FANCD2, DNMT1, H2AFX, TOP2A, TERT	353	485	13528	1.73836	1	0.134474	24.5513
GOTERM_BP_FAT	GO:0060429~epithelium development	13	3.3419	0.015847	FRAS1, BMP4, RET, MAP2K1, HOXA11, HOXB13, ZEB2, GPC3, FOXF1, JUN, SIX1, MSI1, CA2	353	227	13528	2.19471	1	0.13567	24.8247
GOTERM_BP_FAT	GO:0002697~regulation of immune effector process	8	2.05656	0.0162419	TRAF2, IL6, APOA1, FOXJ1, HMOX1, IL1B, CD24, CD226	353	101	13528	3.03548	1	0.138411	25.3617
GOTERM_BP_FAT	GO:0055114~oxidation reduction	27	6.94087	0.0163443	CYP3A4, PTGS2, DUOX1, CYP2W1, ALDH3A1, AKR1C3, MSRA, HMOX1, ADH4, CYP7A1, LOX, CAT, LOXL2, NQO1, NOX4, BCKDHB, GRHPR, SIRT7, CYP1A2, CYP2E1, AKR1B10, RRM2, ALDH2, CYP2A6, TXNRD1, DPYD, DCXR	353	639	13528	1.61928	1	0.138808	25.5003
GOTERM_BP_FAT	GO:0051318~G1 phase	4	1.02828	0.0164091	E2F1, CDC6, CDC25C, TCF3	353	21	13528	7.29961	1	0.138904	25.588
GOTERM_BP_FAT	GO:0000086~G2/M transition of mitotic cell cycle	4	1.02828	0.0164091	CCNB1, CDKN2B, BIRC5, CHEK1	353	21	13528	7.29961	1	0.138904	25.588
GOTERM_BP_FAT	GO:0045767~regulation of anti-apoptosis	5	1.28535	0.0165733	IL6, DUSP1, ADM, IL6ST, HMOX1	353	38	13528	5.04249	1	0.139784	25.8096
GOTERM_BP_FAT	GO:0006281~DNA repair	15	3.85604	0.0168417	RECQL4, XRCC3, HMGB2, MSH2, CHEK1, PTTG1, TYMS, UHRF1, RFC4, FANCD2, POLD1, PCNA, H2AFX, TOP2A, FEN1	353	284	13528	2.0241	1	0.141474	26.1705
GOTERM_BP_FAT	GO:0008202~steroid metabolic process	12	3.08483	0.0169596	GC, CYP3A4, AFP, APOA1, NR1I2, ADM, SULT1A1, AKR1B10, CYP7A1, CAT, NR0B1, UGT1A1	353	202	13528	2.27661	1	0.141976	26.3285
GOTERM_BP_FAT	GO:0001935~endothelial cell proliferation	3	0.771208	0.0170402	APOA1, HMOX1, MMP14	353	8	13528	14.3711	1	0.142184	26.4363
GOTERM_BP_FAT	GO:0031670~cellular response to nutrient	3	0.771208	0.0170402	CCNE1, CDKN2B, HMOX1	353	8	13528	14.3711	1	0.142184	26.4363
GOTERM_BP_FAT	GO:0055080~cation homeostasis	15	3.85604	0.0178161	CCL3, CCL2, IL6ST, CCR1, SLC7A8, CXCL12, ADM, HAMP, HMOX1, IL1B, RGN, CD24, SCARA5, MYC, MT3	353	286	13528	2.00994	1	0.147772	27.4667
GOTERM_BP_FAT	GO:0060675~ureteric bud morphogenesis	4	1.02828	0.0186409	BMP4, GPC3, HOXA11, SIX1	353	22	13528	6.96781	1	0.153667	28.5471
GOTERM_BP_FAT	GO:0001658~branching involved in ureteric bud morphogenesis	4	1.02828	0.0186409	BMP4, GPC3, HOXA11, SIX1	353	22	13528	6.96781	1	0.153667	28.5471
GOTERM_BP_FAT	GO:0051345~positive regulation of hydrolase activity	11	2.82776	0.0187836	CDKN2A, APOA1, MAP2K1, ANG, MSH2, FOXJ1, ALDOB, RGN, FABP1, MYC, THY1	353	179	13528	2.35504	1	0.154308	28.7325
GOTERM_BP_FAT	GO:0016311~dephosphorylation	10	2.57069	0.0193729	MTMR11, PTP4A3, DUSP1, PTPN3, CDKN3, CDC25C, DUSP9, CDC25A, CDC25B, DUSP6	353	154	13528	2.4885	1	0.158327	29.4932
GOTERM_BP_FAT	GO:0010212~response to ionizing radiation	6	1.54242	0.0196857	CCL2, THBD, FANCD2, SOCS3, MSH2, H2AFX	353	60	13528	3.83229	1	0.160227	29.8938
GOTERM_BP_FAT	GO:0007179~transforming growth factor beta receptor signaling pathway	6	1.54242	0.0196857	FOS, CCL2, PDGFA, ID1, JUN, COL1A2	353	60	13528	3.83229	1	0.160227	29.8938
GOTERM_BP_FAT	GO:0009743~response to carbohydrate stimulus	6	1.54242	0.0196857	KHK, GLUL, PTGS2, PFKFB2, ALDOB, THBS1	353	60	13528	3.83229	1	0.160227	29.8938
GOTERM_BP_FAT	GO:0007265~Ras protein signal transduction	8	2.05656	0.0197023	CDH13, APOA1, MAP2K1, LIMK1, COL1A2, IGF1, MAPK11, SRC	353	105	13528	2.91984	1	0.159893	29.9151
GOTERM_BP_FAT	GO:0006953~acute-phase response	5	1.28535	0.0197086	REG3A, IL6, SERPINF2, IL1B, CD163	353	40	13528	4.79037	1	0.159482	29.9231
GOTERM_BP_FAT	GO:0007010~cytoskeleton organization	20	5.14139	0.0198447	KIF23, ARHGEF2, RET, CCL3, PRC1, LIMK1, FOXJ1, NEK2, PSRC1, KIF18A, NUSAP1, TTK, AURKA, RACGAP1, THY1, RND3, ANG, CKS2, BUB1B, STMN1	353	436	13528	1.75793	1	0.160043	30.0968
GOTERM_BP_FAT	GO:0050670~regulation of lymphocyte proliferation	7	1.79949	0.0209925	IL6, CDKN2A, FOXJ1, IL6ST, IL1B, CD24, TCF3	353	83	13528	3.23206	1	0.168086	31.5447
GOTERM_BP_FAT	GO:0002703~regulation of leukocyte mediated immunity	6	1.54242	0.0210011	TRAF2, FOXJ1, HMOX1, IL1B, CD24, CD226	353	61	13528	3.76947	1	0.167674	31.5553
GOTERM_BP_FAT	GO:0042531~positive regulation of tyrosine phosphorylation of STAT protein	4	1.02828	0.0210325	IL6, IL6ST, IGF1, GHR	353	23	13528	6.66486	1	0.167433	31.5946
GOTERM_BP_FAT	GO:0048635~negative regulation of muscle development	3	0.771208	0.0215358	BMP4, LEF1, NGFR	353	9	13528	12.7743	1	0.170637	32.2201
GOTERM_BP_FAT	GO:0033205~cytokinesis during cell cycle	3	0.771208	0.0215358	PLK1, NUSAP1, RACGAP1	353	9	13528	12.7743	1	0.170637	32.2201
GOTERM_BP_FAT	GO:0002040~sprouting angiogenesis	3	0.771208	0.0215358	CDH13, ROBO1, THBS1	353	9	13528	12.7743	1	0.170637	32.2201
GOTERM_BP_FAT	GO:0010574~regulation of vascular endothelial growth factor production	3	0.771208	0.0215358	IL6, IL6ST, IL1B	353	9	13528	12.7743	1	0.170637	32.2201
GOTERM_BP_FAT	GO:0043122~regulation of I-kappaB kinase/NF-kappaB cascade	8	2.05656	0.0216126	MYD88, SQSTM1, HMOX1, TLR3, IL1B, TLR4, ECM1, ECT2	353	107	13528	2.86527	1	0.170719	32.3151
GOTERM_BP_FAT	GO:0007166~cell surface receptor linked signal transduction	63	16.1954	0.0216425	GDF2, IL6ST, PDGFA, FOXO1, LGR5, CXCL12, FOS, KISS1R, APOA1, MYD88, HEY1, FOXF1, NRG1, GHR, IRAK1, BSG, RET, STC2, SOCS2, LEF1, THY1, SSTR5, ADRB2, ADM, JUN, DNAJC25, COL1A2, PDGFRA, SORT1, PDGFRB, WNT11, RASD1, CCL3, CCL2, ADAMTS13, TNFRSF25, CCR1, FPR1, SOX4, EPHB1, SRC, CNR1, TEK, GPSM2, CD4, CD24, AXIN2, EGF, BCL9, BMP4, GABRA3, SPHK1, AXL, HGF, EPHA2, DKK4, DKK1, ITGA6, SFRP1, ID1, SFRP4, IG…	353	1856	13528	1.30083	1	0.170461	32.352
GOTERM_BP_FAT	GO:0042592~homeostatic process	30	7.71208	0.0220263	CCL3, CCL2, IL6ST, CCR1, SLC7A8, SOX6, CXCL12, APOA1, ANG, HAMP, HMOX1, SERPINE1, IL1B, RGN, CD24, MYC, TERT, MT3, BMP4, IL6, IGF1, SSTR5, ADRB2, ID2, ADM, JUN, PDGFRB, TXNRD1, EIF5A2, SCARA5	353	751	13528	1.53088	1	0.172756	32.8245
GOTERM_BP_FAT	GO:0070663~regulation of leukocyte proliferation	7	1.79949	0.0221302	IL6, CDKN2A, FOXJ1, IL6ST, IL1B, CD24, TCF3	353	84	13528	3.19358	1	0.173026	32.9519
GOTERM_BP_FAT	GO:0032944~regulation of mononuclear cell proliferation	7	1.79949	0.0221302	IL6, CDKN2A, FOXJ1, IL6ST, IL1B, CD24, TCF3	353	84	13528	3.19358	1	0.173026	32.9519
GOTERM_BP_FAT	GO:0042129~regulation of T cell proliferation	6	1.54242	0.0223725	IL6, CDKN2A, FOXJ1, IL6ST, IL1B, CD24	353	62	13528	3.70867	1	0.174283	33.248
GOTERM_BP_FAT	GO:0055066~di-, tri-valent inorganic cation homeostasis	13	3.3419	0.0227197	CCL3, CCL2, IL6ST, CCR1, CXCL12, ADM, HAMP, HMOX1, IL1B, RGN, CD24, SCARA5, MYC	353	239	13528	2.08451	1	0.176277	33.6702
GOTERM_BP_FAT	GO:0032870~cellular response to hormone stimulus	9	2.31362	0.0229284	FOS, SOCS2, DUSP1, DNAJC25, FBP1, ALDH2, FOXO1, IGFBP1, GHR	353	133	13528	2.59328	1	0.177276	33.9228
GOTERM_BP_FAT	GO:0042594~response to starvation	5	1.28535	0.0231862	ADM, JUN, ALDOB, ASNS, UGT1A1	353	42	13528	4.56226	1	0.178614	34.2335
GOTERM_BP_FAT	GO:0006090~pyruvate metabolic process	5	1.28535	0.0231862	BSG, PFKFB2, ALDOB, FBP1, PCK2	353	42	13528	4.56226	1	0.178614	34.2335
GOTERM_BP_FAT	GO:0001649~osteoblast differentiation	5	1.28535	0.0231862	BMP4, IGF1, COL1A1, IGFBP3, SPP1	353	42	13528	4.56226	1	0.178614	34.2335
GOTERM_BP_FAT	GO:0033189~response to vitamin A	5	1.28535	0.0231862	BMP4, DUSP1, PDGFA, AQP3, KLF4	353	42	13528	4.56226	1	0.178614	34.2335
GOTERM_BP_FAT	GO:0009066~aspartate family amino acid metabolic process	4	1.02828	0.0235842	MSRA, BHMT, ASNS, GNMT	353	24	13528	6.38716	1	0.180926	34.7106
GOTERM_BP_FAT	GO:0001101~response to acid	4	1.02828	0.0235842	CCL2, MSH2, ASNS, SRC	353	24	13528	6.38716	1	0.180926	34.7106
GOTERM_BP_FAT	GO:0009620~response to fungus	4	1.02828	0.0235842	MYD88, HAMP, TLR4, S100A12	353	24	13528	6.38716	1	0.180926	34.7106
GOTERM_BP_FAT	GO:0050873~brown fat cell differentiation	4	1.02828	0.0235842	ADRB2, LAMA4, ITGA6, LRG1	353	24	13528	6.38716	1	0.180926	34.7106
GOTERM_BP_FAT	GO:0007093~mitotic cell cycle checkpoint	5	1.28535	0.0250559	CDKN2B, BUB1B, CENPF, TTK, CCNA2	353	43	13528	4.45616	1	0.19068	36.4463
GOTERM_BP_FAT	GO:0019058~viral infectious cycle	5	1.28535	0.0250559	CCL2, CD81, CD4, HMGA1, CCL4	353	43	13528	4.45616	1	0.19068	36.4463
GOTERM_BP_FAT	GO:0006469~negative regulation of protein kinase activity	7	1.79949	0.0257908	SPRY2, CDKN2A, IL1B, DUSP9, GADD45B, THY1, DUSP6	353	87	13528	3.08346	1	0.19523	37.2966
GOTERM_BP_FAT	GO:0007611~learning or memory	8	2.05656	0.0258114	EGR1, FOS, S100P, PTGS2, JUN, IL1B, ACSL4, FOSL1	353	111	13528	2.76201	1	0.194852	37.3203
GOTERM_BP_FAT	GO:0048730~epidermis morphogenesis	4	1.02828	0.0262959	COL1A2, NGFR, COL1A1, KLF4	353	25	13528	6.13167	1	0.197641	37.8749
GOTERM_BP_FAT	GO:0030325~adrenal gland development	3	0.771208	0.0264624	APOA1, NR0B1, CITED2	353	10	13528	11.4969	1	0.19825	38.0643
GOTERM_BP_FAT	GO:0001953~negative regulation of cell-matrix adhesion	3	0.771208	0.0264624	CDKN2A, MMP14, THBS1	353	10	13528	11.4969	1	0.19825	38.0643
GOTERM_BP_FAT	GO:0002690~positive regulation of leukocyte chemotaxis	3	0.771208	0.0264624	IL6, THBS1, CXCL12	353	10	13528	11.4969	1	0.19825	38.0643
GOTERM_BP_FAT	GO:0043009~chordate embryonic development	16	4.11311	0.026781	BMP4, AR, MSH2, PRRX1, LEF1, ZEB2, DLK1, CITED2, PLK4, SFRP1, FOXF1, SIX1, PDGFRA, PDGFRB, COL1A1, AXIN2	353	331	13528	1.85247	1	0.199883	38.4254
GOTERM_BP_FAT	GO:0001656~metanephros development	5	1.28535	0.027014	BMP4, RET, GPC3, HOXA11, SIX1	353	44	13528	4.35488	1	0.200928	38.6882
GOTERM_BP_FAT	GO:0031669~cellular response to nutrient levels	5	1.28535	0.027014	CCNE1, CDKN2B, HMOX1, JUN, ASNS	353	44	13528	4.35488	1	0.200928	38.6882
GOTERM_BP_FAT	GO:0009792~embryonic development ending in birth or egg hatching	16	4.11311	0.0287491	BMP4, AR, MSH2, PRRX1, LEF1, ZEB2, DLK1, CITED2, PLK4, SFRP1, FOXF1, SIX1, PDGFRA, PDGFRB, COL1A1, AXIN2	353	334	13528	1.83583	1	0.211975	40.6122
GOTERM_BP_FAT	GO:0002520~immune system development	14	3.59897	0.0288133	EGR1, CSF3, BMP4, KLF6, ID2, MSH2, FOXJ1, SIX1, SOX4, KITLG, CD4, SOX6, CD24, TCF3	353	276	13528	1.94392	1	0.211852	40.6823
GOTERM_BP_FAT	GO:0042326~negative regulation of phosphorylation	5	1.28535	0.0290611	CDKN2A, CDKN2B, CDKN2C, JUN, IGFBP3	353	45	13528	4.25811	1	0.212938	40.952
GOTERM_BP_FAT	GO:0030262~apoptotic nuclear changes	4	1.02828	0.0291673	CDKN2A, CD24, TOP2A, MYC	353	26	13528	5.89584	1	0.213089	41.0673
GOTERM_BP_FAT	GO:0032984~macromolecular complex disassembly	4	1.02828	0.0291673	KIF18A, STMN1, NRG1, HMGA1	353	26	13528	5.89584	1	0.213089	41.0673
GOTERM_BP_FAT	GO:0034623~cellular macromolecular complex disassembly	4	1.02828	0.0291673	KIF18A, STMN1, NRG1, HMGA1	353	26	13528	5.89584	1	0.213089	41.0673
GOTERM_BP_FAT	GO:0045766~positive regulation of angiogenesis	4	1.02828	0.0291673	SPHK1, IL1B, THBS1, VASH2	353	26	13528	5.89584	1	0.213089	41.0673
GOTERM_BP_FAT	GO:0046427~positive regulation of JAK-STAT cascade	4	1.02828	0.0291673	IL6, IL6ST, IGF1, GHR	353	26	13528	5.89584	1	0.213089	41.0673
GOTERM_BP_FAT	GO:0043086~negative regulation of catalytic activity	14	3.59897	0.0292565	NR4A1, BIRC5, THY1, SPRY2, SSTR5, CDKN2A, APOA1, BUB1B, IL1B, SORT1, NQO1, GADD45B, DUSP9, DUSP6	353	277	13528	1.9369	1	0.213128	41.164
GOTERM_BP_FAT	GO:0007276~gamete generation	18	4.62725	0.029595	BMP4, DNMT3A, HMGB2, PTGS2, MSH2, FOXJ1, CHEK1, PTTG1, RACGAP1, NR0B1, CXCL12, CDC25B, CCNB1, AFP, ANG, FANCD2, H2AFX, EIF5A2	353	395	13528	1.74636	1	0.214791	41.5294
GOTERM_BP_FAT	GO:0033673~negative regulation of kinase activity	7	1.79949	0.0298336	SPRY2, CDKN2A, IL1B, DUSP9, GADD45B, THY1, DUSP6	353	90	13528	2.98067	1	0.215795	41.7857
GOTERM_BP_FAT	GO:0006800~oxygen and reactive oxygen species metabolic process	6	1.54242	0.0300955	NOX4, DUOX1, CYP1A2, CAT, CD24, MT3	353	67	13528	3.43191	1	0.216942	42.0658
GOTERM_BP_FAT	GO:0032989~cellular component morphogenesis	18	4.62725	0.030963	NOX4, ARHGEF2, MAP2K1, FOXJ1, LEF1, HGF, SOX6, SOX9, ECT2, CXCL12, CCL4, EPHB1, ADM, ROBO1, FOXF1, SEMA3B, NGFR, ETV4	353	397	13528	1.73756	1	0.221971	42.9845
GOTERM_BP_FAT	GO:0045089~positive regulation of innate immune response	5	1.28535	0.0311978	IRAK1, MYD88, TLR3, TLR4, CD226	353	46	13528	4.16554	1	0.222914	43.2307
GOTERM_BP_FAT	GO:0018108~peptidyl-tyrosine phosphorylation	5	1.28535	0.0311978	PDGFRA, PDGFRB, EGF, SRC, GHR	353	46	13528	4.16554	1	0.222914	43.2307
GOTERM_BP_FAT	GO:0042517~positive regulation of tyrosine phosphorylation of Stat3 protein	3	0.771208	0.0317947	IL6, IL6ST, GHR	353	11	13528	10.4517	1	0.22615	43.8523
GOTERM_BP_FAT	GO:0048010~vascular endothelial growth factor receptor signaling pathway	3	0.771208	0.0317947	CCL2, PDGFRA, PDGFRB	353	11	13528	10.4517	1	0.22615	43.8523
GOTERM_BP_FAT	GO:0002688~regulation of leukocyte chemotaxis	3	0.771208	0.0317947	IL6, THBS1, CXCL12	353	11	13528	10.4517	1	0.22615	43.8523
GOTERM_BP_FAT	GO:0030238~male sex determination	3	0.771208	0.0317947	AR, SOX9, NR0B1	353	11	13528	10.4517	1	0.22615	43.8523
GOTERM_BP_FAT	GO:0043534~blood vessel endothelial cell migration	3	0.771208	0.0317947	APOA1, ID1, ROBO1	353	11	13528	10.4517	1	0.22615	43.8523
GOTERM_BP_FAT	GO:0001952~regulation of cell-matrix adhesion	4	1.02828	0.0321975	CDH13, CDKN2A, MMP14, THBS1	353	27	13528	5.67747	1	0.228134	44.2681
GOTERM_BP_FAT	GO:0051640~organelle localization	7	1.79949	0.0327474	MAP2K1, DLGAP5, KIF18A, CENPF, NUSAP1, BIRC5, ASPM	353	92	13528	2.91588	1	0.231025	44.8311
GOTERM_BP_FAT	GO:0034284~response to monosaccharide stimulus	5	1.28535	0.0334245	KHK, GLUL, PTGS2, PFKFB2, THBS1	353	47	13528	4.07691	1	0.234684	45.517
GOTERM_BP_FAT	GO:0009746~response to hexose stimulus	5	1.28535	0.0334245	KHK, GLUL, PTGS2, PFKFB2, THBS1	353	47	13528	4.07691	1	0.234684	45.517
GOTERM_BP_FAT	GO:0035270~endocrine system development	6	1.54242	0.0336003	BMP4, IL6, APOA1, SIX1, NR0B1, CITED2	353	69	13528	3.33243	1	0.235201	45.6937
GOTERM_BP_FAT	GO:0051656~establishment of organelle localization	6	1.54242	0.0336003	MAP2K1, DLGAP5, KIF18A, CENPF, NUSAP1, BIRC5	353	69	13528	3.33243	1	0.235201	45.6937
GOTERM_BP_FAT	GO:0030003~cellular cation homeostasis	13	3.3419	0.0341632	CCL3, CCL2, IL6ST, CCR1, CXCL12, ADM, HAMP, IL1B, RGN, CD24, SCARA5, MYC, MT3	353	254	13528	1.96141	1	0.238107	46.256
GOTERM_BP_FAT	GO:0006081~cellular aldehyde metabolic process	4	1.02828	0.0353855	ADH4, AKR1B10, GRHPR, ALDH3A1	353	28	13528	5.47471	1	0.245024	47.4581
GOTERM_BP_FAT	GO:0030005~cellular di-, tri-valent inorganic cation homeostasis	12	3.08483	0.0354872	CCL3, CCL2, ADM, HAMP, IL6ST, CCR1, IL1B, RGN, CD24, SCARA5, MYC, CXCL12	353	227	13528	2.02588	1	0.245052	47.5569
GOTERM_BP_FAT	GO:0018212~peptidyl-tyrosine modification	5	1.28535	0.0357418	PDGFRA, PDGFRB, EGF, SRC, GHR	353	48	13528	3.99197	1	0.246008	47.8036
GOTERM_BP_FAT	GO:0045936~negative regulation of phosphate metabolic process	5	1.28535	0.0357418	CDKN2A, CDKN2B, CDKN2C, JUN, IGFBP3	353	48	13528	3.99197	1	0.246008	47.8036
GOTERM_BP_FAT	GO:0042108~positive regulation of cytokine biosynthetic process	5	1.28535	0.0357418	HMOX1, TLR3, IL1B, CD4, TLR4	353	48	13528	3.99197	1	0.246008	47.8036
GOTERM_BP_FAT	GO:0010563~negative regulation of phosphorus metabolic process	5	1.28535	0.0357418	CDKN2A, CDKN2B, CDKN2C, JUN, IGFBP3	353	48	13528	3.99197	1	0.246008	47.8036
GOTERM_BP_FAT	GO:0043410~positive regulation of MAPKKK cascade	5	1.28535	0.0357418	ADRB2, IL6, TLR3, IL1B, TLR4	353	48	13528	3.99197	1	0.246008	47.8036
GOTERM_BP_FAT	GO:0045909~positive regulation of vasodilation	3	0.771208	0.0375083	ADRB2, ADM, HMOX1	353	12	13528	9.58074	1	0.256047	49.4856
GOTERM_BP_FAT	GO:0045931~positive regulation of mitotic cell cycle	3	0.771208	0.0375083	SPHK1, BIRC5, ASNS	353	12	13528	9.58074	1	0.256047	49.4856
GOTERM_BP_FAT	GO:0031577~spindle checkpoint	3	0.771208	0.0375083	CENPF, TTK, BIRC5	353	12	13528	9.58074	1	0.256047	49.4856
GOTERM_BP_FAT	GO:0030856~regulation of epithelial cell differentiation	4	1.02828	0.03873	CDKN2B, NME1, CD24, AQP3	353	29	13528	5.28592	1	0.2627	50.6189
GOTERM_BP_FAT	GO:0050921~positive regulation of chemotaxis	4	1.02828	0.03873	CDH13, IL6, THBS1, CXCL12	353	29	13528	5.28592	1	0.2627	50.6189
GOTERM_BP_FAT	GO:0051348~negative regulation of transferase activity	7	1.79949	0.0391148	SPRY2, CDKN2A, IL1B, DUSP9, GADD45B, THY1, DUSP6	353	96	13528	2.79438	1	0.264351	50.9708
GOTERM_BP_FAT	GO:0051046~regulation of secretion	11	2.82776	0.0392185	SSTR5, KISS1R, IL6, APOA1, ANG, HMOX1, PFKFB2, IL1B, EGF, NRG1, SRGN	353	202	13528	2.08689	1	0.264339	51.0652
GOTERM_BP_FAT	GO:0048534~hemopoietic or lymphoid organ development	13	3.3419	0.039716	EGR1, CSF3, BMP4, KLF6, ID2, MSH2, SIX1, SOX4, KITLG, CD4, SOX6, CD24, TCF3	353	260	13528	1.91615	1	0.266633	51.5159
GOTERM_BP_FAT	GO:0043123~positive regulation of I-kappaB kinase/NF-kappaB cascade	7	1.79949	0.0408211	MYD88, HMOX1, TLR3, IL1B, TLR4, ECM1, ECT2	353	97	13528	2.76557	1	0.272433	52.503
GOTERM_BP_FAT	GO:0007267~cell-cell signaling	24	6.16967	0.0412977	BMP4, AR, IL6, CCL3, STC2, GABRA3, PDGFA, DLGAP5, HOXA11, CCR1, HGF, SNAI2, CCL4, EPHB1, CCL26, SPRY2, ADM, TEK, SIX1, IL1B, SEMA3B, CD24, NQO1, SMPD3	353	600	13528	1.53292	1	0.274551	52.9228
GOTERM_BP_FAT	GO:0045449~regulation of transcription	82	21.0797	0.0416325	E2F1, ISX, JDP2, GDF2, EZH2, PRRX1, TLR3, FOXO1, ZEB2, TLR4, CITED2, FOS, CCNE1, CDKN2A, MCM7, MYD88, HEY1, HMOX1, FOXF1, IL1B, CAT, NRG1, MYC, CCNA2, FOSL1, EGR1, SATB1, IRAK1, AR, FOXJ1, ESR1, LEF1, FOSB, PADI4, HMGA2, NR0B1, HMGA1, MCM6, MYCN, UHRF1, ADRB2, NME1, JUN, SIX1, RASD1, HMGB2, HOXA13, FOXM1, HOXA11, SOX4, HOXB13, SOX6, SOX9, MYBL2, LIN28B, SQSTM1, TFDP3, TCF3, ETV4, BMP4, DNMT3A, KL…	353	2601	13528	1.20818	1	0.27584	53.2156
GOTERM_BP_FAT	GO:0055065~metal ion homeostasis	11	2.82776	0.042187	CCL3, CCL2, ADM, IL6ST, CCR1, SLC7A8, IL1B, RGN, CD24, CXCL12, MT3	353	205	13528	2.05635	1	0.278374	53.6967
GOTERM_BP_FAT	GO:0030178~negative regulation of Wnt receptor signaling pathway	4	1.02828	0.0422294	DKK1, AXIN2, LECT2, DKK4	353	30	13528	5.10973	1	0.277979	53.7334
GOTERM_BP_FAT	GO:0030500~regulation of bone mineralization	4	1.02828	0.0422294	BMP4, ADRB2, SOX9, SRGN	353	30	13528	5.10973	1	0.277979	53.7334
GOTERM_BP_FAT	GO:0034614~cellular response to reactive oxygen species	4	1.02828	0.0422294	FOS, DUOX1, CAT, MT3	353	30	13528	5.10973	1	0.277979	53.7334
GOTERM_BP_FAT	GO:0002824~positive regulation of adaptive immune response based on somatic recombination of immune receptors built from immunoglobulin superfamily domains	4	1.02828	0.0422294	TRAF2, IL1B, CD24, CD226	353	30	13528	5.10973	1	0.277979	53.7334
GOTERM_BP_FAT	GO:0050729~positive regulation of inflammatory response	4	1.02828	0.0422294	IL6, IL6ST, TLR4, CD24	353	30	13528	5.10973	1	0.277979	53.7334
GOTERM_BP_FAT	GO:0006915~apoptosis	24	6.16967	0.0425436	E2F1, CKAP2, TRAF2, ARHGEF2, IL6, TNFRSF25, MSH2, BIRC5, ECT2, PEA15, PEG10, CDKN2A, SQSTM1, JUN, SULF1, BUB1B, IL1B, CD24, NGFR, THBS1, GADD45B, MYC, TOP2A, SRGN	353	602	13528	1.52783	1	0.279128	54.0037
GOTERM_BP_FAT	GO:0002526~acute inflammatory response	7	1.79949	0.0425738	REG3A, IL6, FCN3, SERPINF2, IL1B, TLR4, CD163	353	98	13528	2.73735	1	0.278664	54.0297
GOTERM_BP_FAT	GO:0050864~regulation of B cell activation	5	1.28535	0.0432379	IL6, CDKN2A, FOXJ1, CD24, TCF3	353	51	13528	3.75715	1	0.281774	54.5959
GOTERM_BP_FAT	GO:0008652~cellular amino acid biosynthetic process	5	1.28535	0.0432379	GLUL, ASS1, BHMT, ASNS, SIRT7	353	51	13528	3.75715	1	0.281774	54.5959
GOTERM_BP_FAT	GO:0007498~mesoderm development	6	1.54242	0.0434347	BMP4, FOXF1, LEF1, TXNRD1, SNAI2, KLF4	353	74	13528	3.10727	1	0.282241	54.7625
GOTERM_BP_FAT	GO:0006555~methionine metabolic process	3	0.771208	0.0435799	MSRA, BHMT, GNMT	353	13	13528	8.84376	1	0.282418	54.885
GOTERM_BP_FAT	GO:0030511~positive regulation of transforming growth factor beta receptor signaling pathway	3	0.771208	0.0435799	CDKN2B, THBS1, CITED2	353	13	13528	8.84376	1	0.282418	54.885
GOTERM_BP_FAT	GO:0001759~induction of an organ	3	0.771208	0.0435799	BMP4, HOXA11, SIX1	353	13	13528	8.84376	1	0.282418	54.885
GOTERM_BP_FAT	GO:0007250~activation of NF-kappaB-inducing kinase activity	3	0.771208	0.0435799	TRAF2, IRAK1, TLR3	353	13	13528	8.84376	1	0.282418	54.885
GOTERM_BP_FAT	GO:0001556~oocyte maturation	3	0.771208	0.0435799	CCNB1, ANG, CDC25B	353	13	13528	8.84376	1	0.282418	54.885
GOTERM_BP_FAT	GO:0030097~hemopoiesis	12	3.08483	0.0449351	EGR1, CSF3, BMP4, KLF6, ID2, MSH2, SOX4, KITLG, CD4, SOX6, CD24, TCF3	353	236	13528	1.94862	1	0.289309	56.0134
GOTERM_BP_FAT	GO:0042509~regulation of tyrosine phosphorylation of STAT protein	4	1.02828	0.0458818	IL6, IL6ST, IGF1, GHR	353	31	13528	4.9449	1	0.293873	56.7858
GOTERM_BP_FAT	GO:0008637~apoptotic mitochondrial changes	4	1.02828	0.0458818	CDKN2A, JUN, CD24, MYC	353	31	13528	4.9449	1	0.293873	56.7858
GOTERM_BP_FAT	GO:0050920~regulation of chemotaxis	4	1.02828	0.0458818	CDH13, IL6, THBS1, CXCL12	353	31	13528	4.9449	1	0.293873	56.7858
GOTERM_BP_FAT	GO:0031570~DNA integrity checkpoint	5	1.28535	0.0459182	CDC6, MSH2, CHEK1, H2AFX, CCNA2	353	52	13528	3.6849	1	0.293422	56.8152
GOTERM_BP_FAT	GO:0008584~male gonad development	5	1.28535	0.0459182	HMGB2, AR, MSH2, SOX9, NR0B1	353	52	13528	3.6849	1	0.293422	56.8152
GOTERM_BP_FAT	GO:0002757~immune response-activating signal transduction	5	1.28535	0.0459182	IRAK1, MYD88, TLR3, TLR4, THY1	353	52	13528	3.6849	1	0.293422	56.8152
GOTERM_BP_FAT	GO:0032269~negative regulation of cellular protein metabolic process	10	2.57069	0.0459198	CDKN2A, PTPN3, ANG, JUN, PON1, BUB1B, DNMT1, IGF2BP1, THBS1, IGFBP3	353	180	13528	2.12905	1	0.292782	56.8165
GOTERM_BP_FAT	GO:0048878~chemical homeostasis	21	5.39846	0.046484	CCL3, CCL2, IL6ST, CCR1, SLC7A8, IGF1, CXCL12, SSTR5, APOA1, ADM, HAMP, HMOX1, JUN, SERPINE1, IL1B, RGN, CD24, EIF5A2, MYC, SCARA5, MT3	353	512	13528	1.57184	1	0.295208	57.2704
GOTERM_BP_FAT	GO:0050727~regulation of inflammatory response	6	1.54242	0.0478039	ADRB2, IL6, PTGS2, IL6ST, TLR4, CD24	353	76	13528	3.0255	1	0.301688	58.3148
GOTERM_BP_FAT	GO:0012501~programmed cell death	24	6.16967	0.048679	E2F1, CKAP2, TRAF2, ARHGEF2, IL6, TNFRSF25, MSH2, BIRC5, ECT2, PEA15, PEG10, CDKN2A, SQSTM1, JUN, SULF1, BUB1B, IL1B, CD24, NGFR, THBS1, GADD45B, MYC, TOP2A, SRGN	353	611	13528	1.50532	1	0.305715	58.9939
GOTERM_BP_FAT	GO:0010608~posttranscriptional regulation of gene expression	11	2.82776	0.0495306	IL6, CDKN2A, APOA1, ANG, SOX4, HSPB1, IGF2BP1, AURKA, THBS1, EIF5A2, LIN28B	353	211	13528	1.99788	1	0.309576	59.6446
GOTERM_BP_FAT	GO:0042246~tissue regeneration	4	1.02828	0.0496851	CCNB1, SERPINE1, IGF1, IGFBP1	353	32	13528	4.79037	1	0.309727	59.7617
GOTERM_BP_FAT	GO:0051153~regulation of striated muscle cell differentiation	4	1.02828	0.0496851	BMP4, EZH2, NRG1, IGFBP3	353	32	13528	4.79037	1	0.309727	59.7617
GOTERM_BP_FAT	GO:0070167~regulation of biomineral formation	4	1.02828	0.0496851	BMP4, ADRB2, SOX9, SRGN	353	32	13528	4.79037	1	0.309727	59.7617
GOTERM_BP_FAT	GO:0048662~negative regulation of smooth muscle cell proliferation	3	0.771208	0.0499872	ANG, IGFBP3, KLF4	353	14	13528	8.21206	1	0.310654	59.9895
GOTERM_BP_FAT	GO:0010862~positive regulation of pathway-restricted SMAD protein phosphorylation	3	0.771208	0.0499872	BMP4, GDF2, TTK	353	14	13528	8.21206	1	0.310654	59.9895
GOTERM_BP_FAT	GO:0032330~regulation of chondrocyte differentiation	3	0.771208	0.0499872	BMP4, HOXA11, SOX9	353	14	13528	8.21206	1	0.310654	59.9895
GOTERM_BP_FAT	GO:0030279~negative regulation of ossification	3	0.771208	0.0499872	ADRB2, SOX9, SRGN	353	14	13528	8.21206	1	0.310654	59.9895
GOTERM_BP_FAT	GO:0040007~growth	10	2.57069	0.0500471	CCNB1, BMP4, CCNE1, GDF2, AR, PTGS2, HOXA11, SERPINE1, IGF1, IGFBP1	353	183	13528	2.09415	1	0.310304	60.0346
GOTERM_BP_FAT	GO:0051231~spindle elongation	2	0.514139	0.051365	KIF23, PRC1	353	2	13528	38.3229	1	0.316524	61.0135
GOTERM_BP_FAT	GO:0034110~regulation of homotypic cell-cell adhesion	2	0.514139	0.051365	MAP2K1, CD24	353	2	13528	38.3229	1	0.316524	61.0135
GOTERM_BP_FAT	GO:0000022~mitotic spindle elongation	2	0.514139	0.051365	KIF23, PRC1	353	2	13528	38.3229	1	0.316524	61.0135
GOTERM_BP_FAT	GO:0034111~negative regulation of homotypic cell-cell adhesion	2	0.514139	0.051365	MAP2K1, CD24	353	2	13528	38.3229	1	0.316524	61.0135
GOTERM_BP_FAT	GO:0002706~regulation of lymphocyte mediated immunity	5	1.28535	0.0515506	TRAF2, FOXJ1, IL1B, CD24, CD226	353	54	13528	3.54842	1	0.316816	61.1496
GOTERM_BP_FAT	GO:0043279~response to alkaloid	5	1.28535	0.0515506	HMOX1, ALDH2, IL1B, MYC, GHR	353	54	13528	3.54842	1	0.316816	61.1496
GOTERM_BP_FAT	GO:0045088~regulation of innate immune response	5	1.28535	0.0515506	IRAK1, MYD88, TLR3, TLR4, CD226	353	54	13528	3.54842	1	0.316816	61.1496
GOTERM_BP_FAT	GO:0007050~cell cycle arrest	7	1.79949	0.0520413	CDKN2A, CDKN2B, CDKN2C, MSH2, CDKN3, THBS1, MYC	353	103	13528	2.60447	1	0.318683	61.5071
GOTERM_BP_FAT	GO:0030098~lymphocyte differentiation	7	1.79949	0.0520413	EGR1, KLF6, MSH2, SOX4, CD4, CD24, TCF3	353	103	13528	2.60447	1	0.318683	61.5071
GOTERM_BP_FAT	GO:0045639~positive regulation of myeloid cell differentiation	4	1.02828	0.0536371	ID2, JUN, KITLG, CA2	353	33	13528	4.64521	1	0.326192	62.6483
GOTERM_BP_FAT	GO:0002822~regulation of adaptive immune response based on somatic recombination of immune receptors built from immunoglobulin superfamily domains	5	1.28535	0.0545021	TRAF2, FOXJ1, IL1B, CD24, CD226	353	55	13528	3.4839	1	0.329903	63.2535
GOTERM_BP_FAT	GO:0051592~response to calcium ion	5	1.28535	0.0545021	FGG, DUSP1, FGB, THBS1, AQP3	353	55	13528	3.4839	1	0.329903	63.2535
GOTERM_BP_FAT	GO:0050671~positive regulation of lymphocyte proliferation	5	1.28535	0.0545021	IL6, IL6ST, IL1B, CD24, TCF3	353	55	13528	3.4839	1	0.329903	63.2535
GOTERM_BP_FAT	GO:0002521~leukocyte differentiation	8	2.05656	0.0551204	EGR1, CSF3, KLF6, MSH2, SOX4, CD4, CD24, TCF3	353	131	13528	2.34033	1	0.332337	63.6804
GOTERM_BP_FAT	GO:0051248~negative regulation of protein metabolic process	10	2.57069	0.0559313	CDKN2A, PTPN3, ANG, JUN, PON1, BUB1B, DNMT1, IGF2BP1, THBS1, IGFBP3	353	187	13528	2.04936	1	0.335716	64.2331
GOTERM_BP_FAT	GO:0032760~positive regulation of tumor necrosis factor production	3	0.771208	0.0567086	MYD88, TLR3, TLR4	353	15	13528	7.66459	1	0.338897	64.7556
GOTERM_BP_FAT	GO:0002711~positive regulation of T cell mediated immunity	3	0.771208	0.0567086	TRAF2, IL1B, CD24	353	15	13528	7.66459	1	0.338897	64.7556
GOTERM_BP_FAT	GO:0002687~positive regulation of leukocyte migration	3	0.771208	0.0567086	IL6, THBS1, CXCL12	353	15	13528	7.66459	1	0.338897	64.7556
GOTERM_BP_FAT	GO:0045927~positive regulation of growth	6	1.54242	0.0572958	ADRB2, LIMK1, SPHK1, IGFBP1, NRG1, GHR	353	80	13528	2.87422	1	0.341112	65.1455
GOTERM_BP_FAT	GO:0070665~positive regulation of leukocyte proliferation	5	1.28535	0.0575432	IL6, IL6ST, IL1B, CD24, TCF3	353	56	13528	3.42169	1	0.341637	65.3085
GOTERM_BP_FAT	GO:0032946~positive regulation of mononuclear cell proliferation	5	1.28535	0.0575432	IL6, IL6ST, IL1B, CD24, TCF3	353	56	13528	3.42169	1	0.341637	65.3085
GOTERM_BP_FAT	GO:0000082~G1/S transition of mitotic cell cycle	5	1.28535	0.0575432	CCNE1, CDKN2A, CDKN2C, CDKN3, CDC25A	353	56	13528	3.42169	1	0.341637	65.3085
GOTERM_BP_FAT	GO:0002705~positive regulation of leukocyte mediated immunity	4	1.02828	0.0577352	TRAF2, IL1B, CD24, CD226	353	34	13528	4.50858	1	0.341888	65.4345
GOTERM_BP_FAT	GO:0001756~somitogenesis	4	1.02828	0.0577352	SFRP1, LEF1, ZEB2, AXIN2	353	34	13528	4.50858	1	0.341888	65.4345
GOTERM_BP_FAT	GO:0002708~positive regulation of lymphocyte mediated immunity	4	1.02828	0.0577352	TRAF2, IL1B, CD24, CD226	353	34	13528	4.50858	1	0.341888	65.4345
GOTERM_BP_FAT	GO:0048520~positive regulation of behavior	4	1.02828	0.0577352	CDH13, IL6, THBS1, CXCL12	353	34	13528	4.50858	1	0.341888	65.4345
GOTERM_BP_FAT	GO:0048598~embryonic morphogenesis	14	3.59897	0.0584304	BMP4, SPRY2, RET, DKK1, HOXA13, HOXA11, FOXF1, SIX1, PRRX1, LEF1, TXNRD1, ZEB2, MYC, KLF4	353	307	13528	1.74763	1	0.344599	65.8873
GOTERM_BP_FAT	GO:0045664~regulation of neuron differentiation	8	2.05656	0.058865	LIMK1, ROBO1, SIX1, NGFR, CD24, ASPM, SPP1, THY1	353	133	13528	2.30514	1	0.346021	66.1674
GOTERM_BP_FAT	GO:0006470~protein amino acid dephosphorylation	8	2.05656	0.058865	PTP4A3, DUSP1, PTPN3, CDC25C, DUSP9, CDC25A, CDC25B, DUSP6	353	133	13528	2.30514	1	0.346021	66.1674
GOTERM_BP_FAT	GO:0060341~regulation of cellular localization	12	3.08483	0.0597098	BMP4, SSTR5, KISS1R, IL6, CDKN2A, APOA1, ANG, HMOX1, PFKFB2, IL1B, EGF, SRGN	353	248	13528	1.85434	1	0.349419	66.7058
GOTERM_BP_FAT	GO:0045786~negative regulation of cell cycle	6	1.54242	0.059826	BMP4, CDKN2A, GMNN, CENPF, TTK, NGFR	353	81	13528	2.83874	1	0.349282	66.7793
GOTERM_BP_FAT	GO:0051789~response to protein stimulus	7	1.79949	0.0604703	EGR1, FOS, ID2, ID1, HSPB1, CD4, CYR61	353	107	13528	2.50711	1	0.351681	67.1836
GOTERM_BP_FAT	GO:0050770~regulation of axonogenesis	5	1.28535	0.0606735	LIMK1, ROBO1, NGFR, SPP1, THY1	353	57	13528	3.36166	1	0.351956	67.3101
GOTERM_BP_FAT	GO:0032583~regulation of gene-specific transcription	8	2.05656	0.0607947	HMGB2, IL6, HEY1, FOXJ1, PSRC1, IGF1, TCF3, CITED2	353	134	13528	2.28794	1	0.351838	67.3854
GOTERM_BP_FAT	GO:0043062~extracellular structure organization	9	2.31362	0.0630885	FOXF1, COL1A2, PDGFRA, POSTN, COL1A1, LOX, DPT, CYR61, ANXA2	353	163	13528	2.11599	1	0.361994	68.7794
GOTERM_BP_FAT	GO:0017144~drug metabolic process	3	0.771208	0.0637236	CYP3A4, CYP2E1, CYP1A2	353	16	13528	7.18555	1	0.36426	69.1552
GOTERM_BP_FAT	GO:0001959~regulation of cytokine-mediated signaling pathway	3	0.771208	0.0637236	IRAK1, IL6ST, CD24	353	16	13528	7.18555	1	0.36426	69.1552
GOTERM_BP_FAT	GO:0051412~response to corticosterone stimulus	3	0.771208	0.0637236	CCNE1, FOS, FOSL1	353	16	13528	7.18555	1	0.36426	69.1552
GOTERM_BP_FAT	GO:0006270~DNA replication initiation	3	0.771208	0.0637236	CCNE2, MCM7, MCM6	353	16	13528	7.18555	1	0.36426	69.1552
GOTERM_BP_FAT	GO:0050708~regulation of protein secretion	5	1.28535	0.0638923	IL6, APOA1, ANG, EGF, SRGN	353	58	13528	3.3037	1	0.364338	69.2544
GOTERM_BP_FAT	GO:0043408~regulation of MAPKKK cascade	7	1.79949	0.0649718	ADRB2, IL6, TLR3, IL1B, ZEB2, TLR4, CD24	353	109	13528	2.46111	1	0.368639	69.8816
GOTERM_BP_FAT	GO:0009615~response to virus	7	1.79949	0.0649718	LCN2, LILRB1, IL6, TLR3, FOSL1, CCL4, CXCL12	353	109	13528	2.46111	1	0.368639	69.8816
GOTERM_BP_FAT	GO:0002683~negative regulation of immune system process	6	1.54242	0.0650745	CDKN2A, FOXJ1, HMOX1, CD24, THBS1, THY1	353	83	13528	2.77033	1	0.368402	69.9406
GOTERM_BP_FAT	GO:0001707~mesoderm formation	4	1.02828	0.0663593	BMP4, LEF1, TXNRD1, KLF4	353	36	13528	4.25811	1	0.37359	70.6701
GOTERM_BP_FAT	GO:0046425~regulation of JAK-STAT cascade	4	1.02828	0.0663593	IL6, IL6ST, IGF1, GHR	353	36	13528	4.25811	1	0.37359	70.6701
GOTERM_BP_FAT	GO:0000070~mitotic sister chromatid segregation	4	1.02828	0.0663593	NEK2, DLGAP5, KIF18A, NUSAP1	353	36	13528	4.25811	1	0.37359	70.6701
GOTERM_BP_FAT	GO:0055072~iron ion homeostasis	4	1.02828	0.0663593	HAMP, HMOX1, SCARA5, MYC	353	36	13528	4.25811	1	0.37359	70.6701
GOTERM_BP_FAT	GO:0043407~negative regulation of MAP kinase activity	4	1.02828	0.0663593	SPRY2, IL1B, DUSP9, DUSP6	353	36	13528	4.25811	1	0.37359	70.6701
GOTERM_BP_FAT	GO:0034754~cellular hormone metabolic process	5	1.28535	0.067199	AFP, APOA1, ADM, ADH4, UGT1A1	353	59	13528	3.24771	1	0.376699	71.1377
GOTERM_BP_FAT	GO:0045926~negative regulation of growth	7	1.79949	0.0672944	GDF2, ADRB2, CDKN2A, GPC3, CDKN2C, PSRC1, SPP1	353	110	13528	2.43873	1	0.376416	71.1904
GOTERM_BP_FAT	GO:0006875~cellular metal ion homeostasis	10	2.57069	0.0706876	CCL3, CCL2, ADM, IL6ST, CCR1, IL1B, RGN, CD24, CXCL12, MT3	353	196	13528	1.95525	1	0.390902	73.0063
GOTERM_BP_FAT	GO:0001667~ameboidal cell migration	4	1.02828	0.0708794	RET, KITLG, ZEB2, CXCL12	353	37	13528	4.14302	1	0.391021	73.1057
GOTERM_BP_FAT	GO:0031214~biomineral formation	4	1.02828	0.0708794	PTGS2, COL1A1, SRGN, SPP1	353	37	13528	4.14302	1	0.391021	73.1057
GOTERM_BP_FAT	GO:0000819~sister chromatid segregation	4	1.02828	0.0708794	NEK2, DLGAP5, KIF18A, NUSAP1	353	37	13528	4.14302	1	0.391021	73.1057
GOTERM_BP_FAT	GO:0046330~positive regulation of JNK cascade	3	0.771208	0.0710124	TLR3, IL1B, TLR4	353	17	13528	6.76287	1	0.39088	73.1744
GOTERM_BP_FAT	GO:0043624~cellular protein complex disassembly	3	0.771208	0.0710124	KIF18A, STMN1, NRG1	353	17	13528	6.76287	1	0.39088	73.1744
GOTERM_BP_FAT	GO:0002762~negative regulation of myeloid leukocyte differentiation	3	0.771208	0.0710124	NME1, TLR3, TLR4	353	17	13528	6.76287	1	0.39088	73.1744
GOTERM_BP_FAT	GO:0010043~response to zinc ion	3	0.771208	0.0710124	KHK, ALDOB, CA2	353	17	13528	6.76287	1	0.39088	73.1744
GOTERM_BP_FAT	GO:0043241~protein complex disassembly	3	0.771208	0.0710124	KIF18A, STMN1, NRG1	353	17	13528	6.76287	1	0.39088	73.1744
GOTERM_BP_FAT	GO:0006297~nucleotide-excision repair, DNA gap filling	3	0.771208	0.0710124	RFC4, POLD1, PCNA	353	17	13528	6.76287	1	0.39088	73.1744
GOTERM_BP_FAT	GO:0060393~regulation of pathway-restricted SMAD protein phosphorylation	3	0.771208	0.0710124	BMP4, GDF2, TTK	353	17	13528	6.76287	1	0.39088	73.1744
GOTERM_BP_FAT	GO:0050850~positive regulation of calcium-mediated signaling	3	0.771208	0.0710124	CDH13, CD4, CD24	353	17	13528	6.76287	1	0.39088	73.1744
GOTERM_BP_FAT	GO:0043200~response to amino acid stimulus	3	0.771208	0.0710124	CCL2, MSH2, ASNS	353	17	13528	6.76287	1	0.39088	73.1744
GOTERM_BP_FAT	GO:0042516~regulation of tyrosine phosphorylation of Stat3 protein	3	0.771208	0.0710124	IL6, IL6ST, GHR	353	17	13528	6.76287	1	0.39088	73.1744
GOTERM_BP_FAT	GO:0045165~cell fate commitment	8	2.05656	0.0710208	BMP4, SPRY2, HOXA11, SIX1, SOX6, SOX9, TCF3, KLF4	353	139	13528	2.20564	1	0.390191	73.1787
GOTERM_BP_FAT	GO:0006730~one-carbon metabolic process	7	1.79949	0.0720832	DNMT3A, FOS, MAT1A, EZH2, BHMT, DNMT1, CA2	353	112	13528	2.39518	1	0.394128	73.7214
GOTERM_BP_FAT	GO:0008624~induction of apoptosis by extracellular signals	7	1.79949	0.0720832	ARHGEF2, SQSTM1, TNFRSF25, SORT1, NGFR, CD24, ECT2	353	112	13528	2.39518	1	0.394128	73.7214
GOTERM_BP_FAT	GO:0050866~negative regulation of cell activation	5	1.28535	0.0740729	CDKN2A, PDGFA, FOXJ1, HMOX1, CD24	353	61	13528	3.14123	1	0.40204	74.7099
GOTERM_BP_FAT	GO:0048332~mesoderm morphogenesis	4	1.02828	0.0755342	BMP4, LEF1, TXNRD1, KLF4	353	38	13528	4.03399	1	0.407576	75.4135
GOTERM_BP_FAT	GO:0001818~negative regulation of cytokine production	4	1.02828	0.0755342	APOA1, HMOX1, CD24, THBS1	353	38	13528	4.03399	1	0.407576	75.4135
GOTERM_BP_FAT	GO:0006940~regulation of smooth muscle contraction	4	1.02828	0.0755342	ADRB2, PTGS2, MAP2K1, SPHK1	353	38	13528	4.03399	1	0.407576	75.4135
GOTERM_BP_FAT	GO:0007266~Rho protein signal transduction	4	1.02828	0.0755342	CDH13, APOA1, LIMK1, COL1A2	353	38	13528	4.03399	1	0.407576	75.4135
GOTERM_BP_FAT	GO:0009750~response to fructose stimulus	2	0.514139	0.0760523	KHK, PTGS2	353	3	13528	25.5486	1	0.409044	75.6585
GOTERM_BP_FAT	GO:0006287~base-excision repair, gap-filling	2	0.514139	0.0760523	POLD1, PCNA	353	3	13528	25.5486	1	0.409044	75.6585
GOTERM_BP_FAT	GO:0040037~negative regulation of fibroblast growth factor receptor signaling pathway	2	0.514139	0.0760523	NGFR, THBS1	353	3	13528	25.5486	1	0.409044	75.6585
GOTERM_BP_FAT	GO:0043193~positive regulation of gene-specific transcription	6	1.54242	0.0763188	HMGB2, IL6, PSRC1, IGF1, TCF3, CITED2	353	87	13528	2.64296	1	0.409436	75.7836
GOTERM_BP_FAT	GO:0051223~regulation of protein transport	7	1.79949	0.0770627	BMP4, IL6, APOA1, ANG, IL1B, EGF, SRGN	353	114	13528	2.35316	1	0.411844	76.1297
GOTERM_BP_FAT	GO:0007423~sensory organ development	11	2.82776	0.0772595	BMP4, SPRY2, PDGFA, SIX1, PRRX1, PDGFRA, COL8A1, MYC, EPHB1, KLF4, THY1	353	229	13528	1.84084	1	0.411934	76.2204
GOTERM_BP_FAT	GO:0022602~ovulation cycle process	5	1.28535	0.0776384	BMP4, AFP, CCNE1, ANG, MMP14	353	62	13528	3.09056	1	0.412788	76.3942
GOTERM_BP_FAT	GO:0022415~viral reproductive process	5	1.28535	0.0776384	CCL2, CD81, CD4, HMGA1, CCL4	353	62	13528	3.09056	1	0.412788	76.3942
GOTERM_BP_FAT	GO:0009303~rRNA transcription	3	0.771208	0.0785562	CDKN2A, ANG, SIRT7	353	18	13528	6.38716	1	0.415886	76.8103
GOTERM_BP_FAT	GO:0050869~negative regulation of B cell activation	3	0.771208	0.0785562	CDKN2A, FOXJ1, CD24	353	18	13528	6.38716	1	0.415886	76.8103
GOTERM_BP_FAT	GO:0002718~regulation of cytokine production during immune response	3	0.771208	0.0785562	TRAF2, APOA1, HMOX1	353	18	13528	6.38716	1	0.415886	76.8103
GOTERM_BP_FAT	GO:0001837~epithelial to mesenchymal transition	3	0.771208	0.0785562	LEF1, HGF, SOX9	353	18	13528	6.38716	1	0.415886	76.8103
GOTERM_BP_FAT	GO:0006790~sulfur metabolic process	7	1.79949	0.0796238	MSRA, SULF1, BHMT, IGF1, GNMT, DSE, GHR	353	115	13528	2.3327	1	0.419577	77.2856
GOTERM_BP_FAT	GO:0051147~regulation of muscle cell differentiation	4	1.02828	0.0803205	BMP4, EZH2, NRG1, IGFBP3	353	39	13528	3.93056	1	0.421708	77.5908
GOTERM_BP_FAT	GO:0017015~regulation of transforming growth factor beta receptor signaling pathway	4	1.02828	0.0803205	PEG10, CDKN2B, THBS1, CITED2	353	39	13528	3.93056	1	0.421708	77.5908
GOTERM_BP_FAT	GO:0060326~cell chemotaxis	4	1.02828	0.0803205	IL6, CCL2, PDGFRB, IL1B	353	39	13528	3.93056	1	0.421708	77.5908
GOTERM_BP_FAT	GO:0042102~positive regulation of T cell proliferation	4	1.02828	0.0803205	IL6, IL6ST, IL1B, CD24	353	39	13528	3.93056	1	0.421708	77.5908
GOTERM_BP_FAT	GO:0010243~response to organic nitrogen	5	1.28535	0.0812884	CCNE1, CCL2, PTGS2, MSH2, ASNS	353	63	13528	3.0415	1	0.424933	78.0084
GOTERM_BP_FAT	GO:0008585~female gonad development	5	1.28535	0.0850219	BMP4, AFP, CCNE1, ANG, MMP14	353	64	13528	2.99398	1	0.439256	79.5513
GOTERM_BP_FAT	GO:0001704~formation of primary germ layer	4	1.02828	0.085235	BMP4, LEF1, TXNRD1, KLF4	353	40	13528	3.83229	1	0.43935	79.6362
GOTERM_BP_FAT	GO:0009084~glutamine family amino acid biosynthetic process	3	0.771208	0.0863368	GLUL, ASS1, SIRT7	353	19	13528	6.05099	1	0.442964	80.0699
GOTERM_BP_FAT	GO:0007530~sex determination	3	0.771208	0.0863368	AR, SOX9, NR0B1	353	19	13528	6.05099	1	0.442964	80.0699
GOTERM_BP_FAT	GO:0031128~developmental induction	3	0.771208	0.0863368	BMP4, HOXA11, SIX1	353	19	13528	6.05099	1	0.442964	80.0699
GOTERM_BP_FAT	GO:0006692~prostanoid metabolic process	3	0.771208	0.0863368	AKR1C3, PTGS2, PTGES	353	19	13528	6.05099	1	0.442964	80.0699
GOTERM_BP_FAT	GO:0046626~regulation of insulin receptor signaling pathway	3	0.771208	0.0863368	SOCS3, IL1B, SRC	353	19	13528	6.05099	1	0.442964	80.0699
GOTERM_BP_FAT	GO:0045168~cell-cell signaling involved in cell fate specification	3	0.771208	0.0863368	BMP4, HOXA11, SIX1	353	19	13528	6.05099	1	0.442964	80.0699
GOTERM_BP_FAT	GO:0034103~regulation of tissue remodeling	3	0.771208	0.0863368	CA2, CD24, SPP1	353	19	13528	6.05099	1	0.442964	80.0699
GOTERM_BP_FAT	GO:0006693~prostaglandin metabolic process	3	0.771208	0.0863368	AKR1C3, PTGS2, PTGES	353	19	13528	6.05099	1	0.442964	80.0699
GOTERM_BP_FAT	GO:0007292~female gamete generation	5	1.28535	0.0888377	CCNB1, AFP, PTGS2, ANG, CDC25B	353	65	13528	2.94792	1	0.452007	81.0223
GOTERM_BP_FAT	GO:0008361~regulation of cell size	10	2.57069	0.089786	GDF2, AR, CDKN2A, LIMK1, CDKN2C, SPHK1, PSRC1, IGFBP1, NRG1, SPP1	353	206	13528	1.86034	1	0.454919	81.372
GOTERM_BP_FAT	GO:0007389~pattern specification process	12	3.08483	0.090024	BMP4, SFRP1, FOXJ1, HOXA11, FOXF1, SIX1, LEF1, ZEB2, AXIN2, CXCL12, CITED2, CYR61	353	267	13528	1.72238	1	0.455074	81.4588
GOTERM_BP_FAT	GO:0002700~regulation of production of molecular mediator of immune response	4	1.02828	0.0902743	TRAF2, IL6, APOA1, HMOX1	353	41	13528	3.73882	1	0.455275	81.5497
GOTERM_BP_FAT	GO:0001541~ovarian follicle development	4	1.02828	0.0902743	BMP4, CCNE1, ANG, MMP14	353	41	13528	3.73882	1	0.455275	81.5497
GOTERM_BP_FAT	GO:0019953~sexual reproduction	18	4.62725	0.0903005	BMP4, DNMT3A, HMGB2, PTGS2, MSH2, FOXJ1, CHEK1, PTTG1, RACGAP1, NR0B1, CXCL12, CDC25B, CCNB1, AFP, ANG, FANCD2, H2AFX, EIF5A2	353	458	13528	1.50614	1	0.454617	81.5592
GOTERM_BP_FAT	GO:0042312~regulation of vasodilation	3	0.771208	0.0943368	ADRB2, ADM, HMOX1	353	20	13528	5.74844	1	0.469163	82.9674
GOTERM_BP_FAT	GO:0001942~hair follicle development	4	1.02828	0.0954349	PTGS2, PDGFA, NGFR, SOX9	353	42	13528	3.6498	1	0.472492	83.3325
GOTERM_BP_FAT	GO:0031647~regulation of protein stability	4	1.02828	0.0954349	CDKN2A, APOA1, SOX4, AURKA	353	42	13528	3.6498	1	0.472492	83.3325
GOTERM_BP_FAT	GO:0030307~positive regulation of cell growth	4	1.02828	0.0954349	LIMK1, SPHK1, IGFBP1, NRG1	353	42	13528	3.6498	1	0.472492	83.3325
GOTERM_BP_FAT	GO:0022404~molting cycle process	4	1.02828	0.0954349	PTGS2, PDGFA, NGFR, SOX9	353	42	13528	3.6498	1	0.472492	83.3325
GOTERM_BP_FAT	GO:0022405~hair cycle process	4	1.02828	0.0954349	PTGS2, PDGFA, NGFR, SOX9	353	42	13528	3.6498	1	0.472492	83.3325
GOTERM_BP_FAT	GO:0070201~regulation of establishment of protein localization	7	1.79949	0.0959779	BMP4, IL6, APOA1, ANG, IL1B, EGF, SRGN	353	121	13528	2.21703	1	0.473737	83.5104
GOTERM_BP_FAT	GO:0042698~ovulation cycle	5	1.28535	0.0967119	BMP4, AFP, CCNE1, ANG, MMP14	353	67	13528	2.85992	1	0.475679	83.7479
GOTERM_BP_FAT	GO:0002253~activation of immune response	6	1.54242	0.0983414	IRAK1, MYD88, FCN3, TLR3, TLR4, THY1	353	94	13528	2.44615	1	0.480881	84.2637
GOTERM_BP_FAT	GO:0010817~regulation of hormone levels	8	2.05656	0.099485	AFP, IL6, APOA1, ADM, ADH4, DUOX1, UGT1A1, SMPD3	353	151	13528	2.03035	1	0.484263	84.6165

## Sheet: GO-CC
Category	Term	Count	%	PValue	Genes	List Total	Pop Hits	Pop Total	Fold Enrichment	Bonferroni	Benjamini	FDR
GOTERM_CC_FAT	GO:0044421~extracellular region part	65	16.7095	1.81247e-14	CTHRC1, GDF2, IL6ST, PDGFA, POSTN, DLK1, CXCL12, TTR, REG3A, APOA1, GPC3, ANG, HMOX1, IL1B, LOX, NRG1, LOXL2, TFPI2, GHR, LYZ, MMP14, MMP11, THBD, ADM, SERPINF2, COL1A2, WNT11, COL1A1, CA2, FRAS1, GC, CSF3, CCL3, CCL2, ADAMTS13, KITLG, CCL4, CCL26, FGG, FCN3, FGB, FGL1, COL8A1, LECT2, EGF, THBS1, SRGN, SPP1, DPT, BMP4, IL6, IGF1, ECM1, ANXA2, AFP, CDH13, VWF, LAMA4, SFRP1, SULF1, SFRP4, PON1, IGF…	304	960	12782	2.84687	5.79092e-12	5.79092e-12	2.44249e-11
GOTERM_CC_FAT	GO:0005615~extracellular space	51	13.1105	7.66819e-13	GDF2, PDGFA, IL6ST, DLK1, CXCL12, TTR, REG3A, GPC3, APOA1, ANG, HMOX1, IL1B, LOX, NRG1, LOXL2, GHR, LYZ, THBD, ADM, SERPINF2, COL1A2, CA2, CSF3, GC, CCL3, CCL2, ADAMTS13, KITLG, CCL4, CCL26, FGG, FCN3, FGB, FGL1, LECT2, EGF, THBS1, SRGN, SPP1, BMP4, IL6, IGF1, CDH13, AFP, SFRP1, SFRP4, SULF1, PON1, IGFBP1, IGFBP3, IGFBP4	304	685	12782	3.13044	2.45386e-10	1.22693e-10	1.03479e-09
GOTERM_CC_FAT	GO:0005819~spindle	23	5.9126	4.66688e-12	KIF14, CKAP2, KIF23, CDC6, ARHGEF2, PRC1, NEK2, DLGAP5, PSRC1, TPX2, KIF18A, CENPF, TTK, NUSAP1, AURKA, BIRC5, AURKB, RACGAP1, PLK1, BUB1B, HSPB1, MYC, ASPM	304	147	12782	6.57863	1.49338e-09	4.97794e-10	6.29763e-09
GOTERM_CC_FAT	GO:0031974~membrane-enclosed lumen	88	22.6221	8.84617e-11	KIF23, E2F1, RPL36A, PTGS2, PDGFA, EZH2, FOXO1, MMRN1, CCNE2, FOS, CCNE1, APOA1, CDKN2A, MCM7, PTGES, ANG, FOXF1, HMOX1, H2AFX, CAT, MYC, TOP2A, CCNA2, TERT, CDC6, TPX2, LEF1, NUSAP1, HMGA1, MCM6, ADRB2, RFC4, SERPINF2, FANCD2, JUN, SIX1, NEU1, NGFR, KPNA2, SNRPE, HMGB2, NEK2, LIN9, HOXA11, IGF2BP1, ECHS1, HOXB13, CHEK1, BOP1, SOX9, FGG, FGB, SQSTM1, GPSM2, TFDP3, CD4, THBS1, EGF, TCF3, ETV4, SRG…	304	1856	12782	1.99356	2.83077e-08	7.07693e-09	1.19374e-07
GOTERM_CC_FAT	GO:0043233~organelle lumen	86	22.108	1.93371e-10	KIF23, E2F1, RPL36A, PTGS2, PDGFA, EZH2, FOXO1, MMRN1, CCNE2, FOS, CCNE1, APOA1, CDKN2A, MCM7, ANG, FOXF1, HMOX1, H2AFX, MYC, TOP2A, CCNA2, TERT, CDC6, TPX2, LEF1, NUSAP1, HMGA1, MCM6, ADRB2, RFC4, SERPINF2, FANCD2, JUN, SIX1, NEU1, NGFR, KPNA2, SNRPE, HMGB2, NEK2, LIN9, HOXA11, IGF2BP1, ECHS1, HOXB13, CHEK1, BOP1, SOX9, FGG, FGB, SQSTM1, GPSM2, TFDP3, CD4, THBS1, EGF, TCF3, ETV4, SRGN, DNMT3A, M…	304	1820	12782	1.98679	6.18787e-08	1.23758e-08	2.60944e-07
GOTERM_CC_FAT	GO:0005654~nucleoplasm	51	13.1105	6.09952e-09	KIF23, E2F1, RPL36A, EZH2, FOXO1, CCNE2, CCNE1, FOS, CDKN2A, MCM7, FOXF1, H2AFX, CCNA2, MYC, TOP2A, TERT, CDC6, LEF1, HMGA1, MCM6, RFC4, FANCD2, JUN, SIX1, NGFR, KPNA2, SNRPE, HMGB2, LIN9, HOXA11, HOXB13, CHEK1, BOP1, SQSTM1, TFDP3, TCF3, GMNN, NXF3, NR4A1, MAPK11, DACH1, CDC25C, CDC25A, CDC25B, CCNB1, ATF5, PLK1, POLD1, PCNA, KLF4, DUSP6	304	882	12782	2.43123	1.95185e-06	3.25308e-07	8.23099e-06
GOTERM_CC_FAT	GO:0015630~microtubule cytoskeleton	38	9.76864	8.87554e-09	KIF23, PRC1, NEK2, ALDOB, TTK, CHEK1, AURKA, AURKB, CCNE1, PEA15, SPRY2, CTAG2, NDRG2, MYC, TOP2A, ASPM, CKAP2, KIF14, CDC6, ARHGEF2, GABARAPL1, MAP2K1, DLGAP5, PSRC1, TPX2, KIF18A, CENPF, NUSAP1, BIRC5, RACGAP1, CDC25B, CCNB1, PLK4, NME1, PLK1, BUB1B, HSPB1, STMN1	304	549	12782	2.91029	2.84017e-06	4.05739e-07	1.19771e-05
GOTERM_CC_FAT	GO:0031981~nuclear lumen	68	17.4807	4.55708e-08	E2F1, KIF23, RPL36A, EZH2, FOXO1, CCNE2, FOS, CCNE1, MCM7, CDKN2A, ANG, FOXF1, HMOX1, H2AFX, TOP2A, CCNA2, MYC, TERT, CDC6, TPX2, LEF1, NUSAP1, HMGA1, MCM6, ADRB2, RFC4, FANCD2, JUN, SIX1, NGFR, KPNA2, SNRPE, HMGB2, NEK2, LIN9, HOXA11, IGF2BP1, HOXB13, CHEK1, BOP1, SOX9, SQSTM1, GPSM2, TFDP3, TCF3, ETV4, DNMT3A, MKI67, GMNN, CENPF, NXF3, NR4A1, MAPK11, BIRC5, DACH1, SIRT7, CDC25C, CDC25A, S100A12…	304	1450	12782	1.97181	1.45826e-05	1.82283e-06	6.14954e-05
GOTERM_CC_FAT	GO:0005576~extracellular region	84	21.5938	1.15461e-07	CTHRC1, GDF2, IL6ST, PDGFA, SPINK1, POSTN, DLK1, EDIL3, MMRN1, CXCL12, AZGP1, TTR, REG3A, APOA1, GPC3, ANG, HAMP, HMOX1, SERPINE1, IL1B, SEMA3B, LOX, LOXL2, MUC15, NRG1, TFPI2, CYR61, GHR, STC2, LYZ, MMP14, CD163, MMP11, THBD, ADM, SERPINF2, COL1A2, WNT11, COL1A1, CA2, FRAS1, GC, CSF3, CCL3, CCL2, TNFRSF25, ADAMTS13, KITLG, ESM1, CCL4, CCL26, FGG, FCN3, LRG1, FGB, FGL1, COL8A1, THBS1, LECT2, EGF,…	304	2010	12782	1.75715	3.69468e-05	4.10527e-06	0.000155808
GOTERM_CC_FAT	GO:0009986~cell surface	27	6.94087	2.30766e-07	FRAS1, CYP3A4, ADAMTS13, PDGFA, IL6ST, TLR4, FGG, KISS1R, GPC3, FGB, CD69, ROBO1, CD4, CD24, THBS1, GHR, THY1, VWF, CDH13, ITGA6, CD34, SULF1, SORT1, HSPB1, SCARA5, CD226, CD302	304	348	12782	3.26219	7.38425e-05	7.3845e-06	0.000311407
GOTERM_CC_FAT	GO:0070013~intracellular organelle lumen	76	19.5373	2.60666e-07	E2F1, KIF23, RPL36A, PTGS2, EZH2, FOXO1, CCNE2, FOS, CCNE1, APOA1, MCM7, CDKN2A, ANG, FOXF1, HMOX1, H2AFX, MYC, TOP2A, CCNA2, TERT, CDC6, TPX2, LEF1, NUSAP1, HMGA1, MCM6, ADRB2, RFC4, FANCD2, JUN, SIX1, NEU1, NGFR, KPNA2, SNRPE, HMGB2, NEK2, LIN9, HOXA11, IGF2BP1, ECHS1, HOXB13, CHEK1, BOP1, SOX9, SQSTM1, GPSM2, TFDP3, CD4, TCF3, ETV4, DNMT3A, MKI67, GMNN, BCKDHB, CENPF, NXF3, NR4A1, MAPK11, BIRC…	304	1779	12782	1.79623	8.34096e-05	7.58298e-06	0.000351754
GOTERM_CC_FAT	GO:0060205~cytoplasmic membrane-bounded vesicle lumen	10	2.57069	7.17742e-07	FGG, PDGFA, FGB, SERPINF2, IGF1, HGF, EGF, THBS1, MMRN1, SRGN	304	44	12782	9.55592	0.000229651	1.91396e-05	0.000968551
GOTERM_CC_FAT	GO:0031983~vesicle lumen	10	2.57069	1.06993e-06	FGG, PDGFA, FGB, SERPINF2, IGF1, HGF, EGF, THBS1, MMRN1, SRGN	304	46	12782	9.14045	0.000342318	2.63363e-05	0.0014438
GOTERM_CC_FAT	GO:0009897~external side of plasma membrane	17	4.37018	2.80383e-06	FRAS1, IL6ST, TLR4, THY1, CDH13, VWF, FGG, GPC3, ITGA6, CD34, CD69, FGB, SORT1, CD4, CD24, THBS1, CD302	304	170	12782	4.20461	0.000896825	6.40856e-05	0.00378356
GOTERM_CC_FAT	GO:0031093~platelet alpha granule lumen	9	2.31362	4.39711e-06	FGG, FGB, SERPINF2, IGF1, HGF, EGF, THBS1, MMRN1, SRGN	304	41	12782	9.22962	0.00140609	9.38007e-05	0.0059335
GOTERM_CC_FAT	GO:0031091~platelet alpha granule	10	2.57069	5.97607e-06	VWF, FGG, FGB, SERPINF2, IGF1, HGF, EGF, THBS1, MMRN1, SRGN	304	56	12782	7.50822	0.00191052	0.000119515	0.00806408
GOTERM_CC_FAT	GO:0030496~midbody	6	1.54242	4.81463e-05	KIF23, NEK2, PSRC1, CENPF, BIRC5, AURKB	304	18	12782	14.0154	0.0152891	0.000905894	0.0649513
GOTERM_CC_FAT	GO:0005813~centrosome	17	4.37018	8.70358e-05	NEK2, DLGAP5, ALDOB, KIF18A, CHEK1, AURKA, BIRC5, CDC25B, CCNB1, CCNE1, PLK4, CTAG2, NME1, PLK1, BUB1B, NDRG2, TOP2A	304	224	12782	3.191	0.0274684	0.00154617	0.117386
GOTERM_CC_FAT	GO:0030141~secretory granule	15	3.85604	9.79896e-05	PDGFA, IGF1, HGF, MMRN1, RACGAP1, VWF, FGG, APOA1, FGB, SERPINF2, IL1B, ABCC4, EGF, THBS1, SRGN	304	180	12782	3.50384	0.0308716	0.00164907	0.132151
GOTERM_CC_FAT	GO:0045121~membrane raft	13	3.3419	0.000150854	CDH13, ADRB2, BSG, PTGS2, HMOX1, KIF18A, CD4, TLR4, CD24, CD226, EPHB1, SRC, THY1	304	143	12782	3.82237	0.0471302	0.00241094	0.203378
GOTERM_CC_FAT	GO:0005829~cytosol	53	13.6247	0.000192799	RPL36A, FOXO1, CCT3, PTTG1, CCNE2, SPRY2, CCNE1, MYD88, HMOX1, CAT, FOSL1, IRAK1, CDC6, ARHGEF2, FBP1, HMGA1, ECT2, THY1, GLUL, NME1, RRM2, JUN, BUB1B, TXNRD1, NGFR, EIF5A2, SNRPE, TRAF2, NEK2, TNFRSF25, PFKFB2, ALDOB, ASNS, SRC, ALDH3A1, TYMS, SQSTM1, GNMT, NDRG2, MAP2K1, SPHK1, TKT, BIRC5, MAPK11, CDC25C, S100A12, CDC25B, CCNB1, PLK4, ID2, PLK1, FABP1, DPYD	304	1330	12782	1.67552	0.0598367	0.00293386	0.259859
GOTERM_CC_FAT	GO:0031012~extracellular matrix	21	5.39846	0.00021424	FRAS1, BMP4, CTHRC1, ADAMTS13, POSTN, MMP14, ECM1, ANXA2, MMP11, VWF, LAMA4, GPC3, ANG, COL1A2, WNT11, COL1A1, LOX, COL8A1, THBS1, TFPI2, DPT	304	345	12782	2.55932	0.0662664	0.0031117	0.288719
GOTERM_CC_FAT	GO:0005578~proteinaceous extracellular matrix	20	5.14139	0.000227783	FRAS1, BMP4, CTHRC1, ADAMTS13, POSTN, MMP14, ECM1, ANXA2, MMP11, VWF, LAMA4, GPC3, ANG, COL1A2, WNT11, COL1A1, LOX, COL8A1, TFPI2, DPT	304	320	12782	2.62788	0.070305	0.00316449	0.306943
GOTERM_CC_FAT	GO:0005815~microtubule organizing center	17	4.37018	0.000352951	NEK2, DLGAP5, ALDOB, KIF18A, CHEK1, AURKA, BIRC5, CDC25B, CCNB1, CCNE1, PLK4, CTAG2, NME1, PLK1, BUB1B, NDRG2, TOP2A	304	253	12782	2.82523	0.106817	0.00469578	0.47524
GOTERM_CC_FAT	GO:0005577~fibrinogen complex	4	1.02828	0.000430114	FGG, FGB, FGL1, THBS1	304	7	12782	24.0263	0.12861	0.00549151	0.578859
GOTERM_CC_FAT	GO:0000228~nuclear chromosome	13	3.3419	0.00047885	DNMT3A, HMGB2, MCM7, NEK2, JUN, CHEK1, BIRC5, H2AFX, SIRT7, HMGA2, TOP2A, TERT, CITED2	304	162	12782	3.37407	0.142101	0.00587761	0.644253
GOTERM_CC_FAT	GO:0005694~chromosome	24	6.16967	0.000617311	DNMT3A, HMGB2, MKI67, NEK2, CENPF, CHEK1, BIRC5, SIRT7, AURKB, HMGA2, HMGA1, MYCN, CITED2, RFC4, MCM7, ID2, FANCD2, JUN, PCNA, BUB1B, H2AFX, TOP2A, KLF4, TERT	304	460	12782	2.19371	0.179302	0.00729182	0.829824
GOTERM_CC_FAT	GO:0000922~spindle pole	6	1.54242	0.00114611	NEK2, PLK1, DLGAP5, TPX2, CENPF, ASPM	304	34	12782	7.41989	0.307166	0.0130204	1.53559
GOTERM_CC_FAT	GO:0005667~transcription factor complex	14	3.59897	0.00150723	E2F1, HOXA11, HOXB13, LEF1, DACH1, HMGA1, ATF5, FOS, FOXF1, JUN, SIX1, TFDP3, TCF3, KLF4	304	210	12782	2.80307	0.38287	0.0165063	2.01488
GOTERM_CC_FAT	GO:0005792~microsome	15	3.85604	0.00156767	CYP3A4, PTGS2, CYP1A2, CYP2E1, UGT1A1, ADRB2, PTGES, NME1, HMOX1, CYP7A1, PON1, CYP2A6, SORT1, ACSL4, FOSL1	304	237	12782	2.66114	0.394709	0.0165956	2.09489
GOTERM_CC_FAT	GO:0044430~cytoskeletal part	38	9.76864	0.00196274	KIF23, PRC1, NEK2, ALDOB, TTK, CHEK1, AURKA, AURKB, CCNE1, PEA15, SPRY2, CTAG2, NDRG2, MYC, TOP2A, ASPM, CKAP2, KIF14, CDC6, ARHGEF2, GABARAPL1, MAP2K1, DLGAP5, PSRC1, TPX2, KIF18A, CENPF, NUSAP1, BIRC5, RACGAP1, CDC25B, CCNB1, PLK4, NME1, PLK1, BUB1B, HSPB1, STMN1	304	952	12782	1.67831	0.466712	0.0200762	2.61638
GOTERM_CC_FAT	GO:0042598~vesicular fraction	15	3.85604	0.00205924	CYP3A4, PTGS2, CYP1A2, CYP2E1, UGT1A1, ADRB2, PTGES, NME1, HMOX1, CYP7A1, PON1, CYP2A6, SORT1, ACSL4, FOSL1	304	244	12782	2.5848	0.482961	0.0204026	2.74337
GOTERM_CC_FAT	GO:0044427~chromosomal part	20	5.14139	0.00217442	DNMT3A, MKI67, CENPF, CHEK1, BIRC5, SIRT7, AURKB, HMGA2, HMGA1, MYCN, CITED2, RFC4, MCM7, ID2, JUN, PCNA, BUB1B, H2AFX, KLF4, TERT	304	386	12782	2.17855	0.50171	0.0208871	2.89474
GOTERM_CC_FAT	GO:0000267~cell fraction	41	10.5398	0.00319348	CYP3A4, GCNT3, CCL3, PTGS2, ASNS, DLK1, REG3A, FOS, PTGES, FGB, HMOX1, CYP7A1, SERPINE1, CD24, ACSL4, EGF, FOSL1, SLC22A1, MAP2K1, SPHK1, FBP1, CYP2E1, CYP1A2, NR0B1, UGT1A1, S100A12, ANXA2, ADRB2, LYVE1, ADM, NME1, SLCO1B1, PON1, HSPB1, ABCC4, CYP2A6, SORT1, SLC38A1, RASD1, ABCC5, DUSP6	304	1083	12782	1.59177	0.640683	0.0296558	4.2245
GOTERM_CC_FAT	GO:0044459~plasma membrane part	71	18.2519	0.00499813	PTGS2, IL6ST, SLC7A8, DUOX1, TLR3, TLR4, LGR5, AQP3, AZGP1, GPC3, DIRAS3, ROBO1, HMOX1, NRG1, GOLM1, SLC22A1, GHR, IRAK1, ARHGEF2, LIMK1, ESR1, MMP14, UGT1A1, THY1, CD163, SSTR5, ADRB2, THBD, CD34, CD81, DNAJC25, PDGFRA, SORT1, PDGFRB, NGFR, CA2, RASD1, CD226, EIF5A2, GBP1, FRAS1, TNFRSF25, CCR1, EPHB1, SRC, FGG, CD69, FGB, CNR1, TEK, CD4, CD24, THBS1, GABRQ, NOX4, IL6, PTPN3, GABRA3, AXL, KIF18A…	304	2203	12782	1.35509	0.798791	0.0447782	6.53809
GOTERM_CC_FAT	GO:0005901~caveola	6	1.54242	0.00757396	CDH13, ADRB2, PTGS2, HMOX1, KIF18A, SRC	304	52	12782	4.85147	0.912217	0.0653474	9.75081
GOTERM_CC_FAT	GO:0005625~soluble fraction	16	4.11311	0.0078566	CCL3, MAP2K1, SPHK1, FBP1, ASNS, DLK1, ANXA2, REG3A, ADM, NME1, FGB, SERPINE1, HSPB1, EGF, RASD1, DUSP6	304	313	12782	2.14932	0.919865	0.0659425	10.097
GOTERM_CC_FAT	GO:0031226~intrinsic to plasma membrane	43	11.054	0.00813194	IL6ST, TNFRSF25, CCR1, SLC7A8, TLR3, TLR4, LGR5, EPHB1, GPC3, ROBO1, CD69, CNR1, TEK, CD24, GOLM1, GABRQ, SLC22A1, GHR, IRAK1, IL6, GABRA3, AXL, MMP14, UGT1A1, EPHA2, THY1, CD163, SSTR5, SLCO1B3, LYVE1, ADRB2, THBD, ITGA6, CD81, SLCO1B1, PDGFRA, PDGFRB, NGFR, SCARA5, CD226, CD302, ABCC5, RHO	304	1215	12782	1.48805	0.926675	0.0664488	10.4331
GOTERM_CC_FAT	GO:0000785~chromatin	12	3.08483	0.00817122	DNMT3A, MCM7, ID2, JUN, CENPF, H2AFX, SIRT7, HMGA2, HMGA1, KLF4, CITED2, MYCN	304	200	12782	2.52276	0.927599	0.0651052	10.481
GOTERM_CC_FAT	GO:0031988~membrane-bounded vesicle	24	6.16967	0.00874867	BMP4, BSG, PDGFA, IGF1, HGF, RACGAP1, MMP14, MMRN1, ANXA2, VWF, FGG, APOA1, FGB, SERPINF2, SORT1, IL1B, ABCC4, NEU1, NRSN2, THBS1, EGF, SRGN, MT3, SPP1	304	568	12782	1.77659	0.939909	0.0678834	11.1818
GOTERM_CC_FAT	GO:0005887~integral to plasma membrane	42	10.7969	0.00909593	IL6ST, TNFRSF25, CCR1, SLC7A8, TLR3, TLR4, LGR5, EPHB1, GPC3, ROBO1, CD69, CNR1, TEK, GOLM1, GABRQ, SLC22A1, GHR, IRAK1, IL6, GABRA3, AXL, MMP14, UGT1A1, EPHA2, THY1, CD163, SSTR5, SLCO1B3, ADRB2, LYVE1, THBD, ITGA6, CD81, SLCO1B1, PDGFRA, PDGFRB, NGFR, SCARA5, CD226, CD302, ABCC5, RHO	304	1188	12782	1.48648	0.946283	0.0688338	11.6007
GOTERM_CC_FAT	GO:0044433~cytoplasmic vesicle part	11	2.82776	0.0136914	FGG, PDGFA, FGB, SERPINF2, ABCC4, IGF1, HGF, EGF, THBS1, MMRN1, SRGN	304	187	12782	2.4733	0.987863	0.0997082	16.9756
GOTERM_CC_FAT	GO:0048471~perinuclear region of cytoplasm	14	3.59897	0.0199139	HMGB2, MAP2K1, ALDOB, CENPF, TLR4, CDKN3, ANXA2, CDH13, NME1, SORT1, NDRG2, RASD1, ABCC5, SPP1	304	288	12782	2.04391	0.998398	0.139027	23.7719
GOTERM_CC_FAT	GO:0043235~receptor complex	8	2.05656	0.0204048	IRAK1, ADRB2, IL6, ITGA6, IL6ST, CD4, TLR4, GHR	304	116	12782	2.89973	0.998636	0.139235	24.2854
GOTERM_CC_FAT	GO:0044420~extracellular matrix part	8	2.05656	0.0212795	FRAS1, LAMA4, ANG, COL1A2, COL1A1, LOX, COL8A1, ANXA2	304	117	12782	2.87494	0.998975	0.141831	25.1927
GOTERM_CC_FAT	GO:0016023~cytoplasmic membrane-bounded vesicle	22	5.65553	0.0218619	BSG, PDGFA, IGF1, HGF, RACGAP1, MMRN1, MMP14, ANXA2, VWF, FGG, APOA1, FGB, SERPINF2, SORT1, IL1B, ABCC4, NEU1, NRSN2, THBS1, EGF, SRGN, MT3	304	550	12782	1.68184	0.999153	0.142531	25.7912
GOTERM_CC_FAT	GO:0005874~microtubule	13	3.3419	0.0302722	KIF14, CKAP2, KIF23, GABARAPL1, ARHGEF2, PRC1, MAP2K1, KIF18A, NUSAP1, BIRC5, RACGAP1, SPRY2, STMN1	304	274	12782	1.99489	0.999947	0.188842	33.954
GOTERM_CC_FAT	GO:0005876~spindle microtubule	4	1.02828	0.0305826	PRC1, KIF18A, NUSAP1, BIRC5	304	29	12782	5.79946	0.999952	0.187035	34.2387
GOTERM_CC_FAT	GO:0000793~condensed chromosome	8	2.05656	0.0338724	HMGB2, MKI67, NEK2, FANCD2, BUB1B, CENPF, CHEK1, AURKB	304	129	12782	2.60751	0.999984	0.201517	37.1872
GOTERM_CC_FAT	GO:0045120~pronucleus	3	0.771208	0.0367723	EZH2, CENPF, CCNA2	304	13	12782	9.70294	0.999994	0.213198	39.6842
GOTERM_CC_FAT	GO:0005657~replication fork	4	1.02828	0.0394275	RFC4, PCNA, CHEK1, H2AFX	304	32	12782	5.25576	0.999997	0.223064	41.8896
GOTERM_CC_FAT	GO:0000790~nuclear chromatin	5	1.28535	0.0410721	DNMT3A, JUN, H2AFX, SIRT7, CITED2	304	55	12782	3.82237	0.999999	0.227473	43.2179
GOTERM_CC_FAT	GO:0005584~collagen type I	2	0.514139	0.0468503	COL1A2, COL1A1	304	2	12782	42.0461	1	0.25152	47.6652
GOTERM_CC_FAT	GO:0031982~vesicle	24	6.16967	0.0475043	BMP4, BSG, PDGFA, IGF1, HGF, RACGAP1, MMP14, MMRN1, ANXA2, VWF, FGG, APOA1, FGB, SERPINF2, SORT1, IL1B, ABCC4, NEU1, NRSN2, THBS1, EGF, SRGN, MT3, SPP1	304	670	12782	1.50613	1	0.250548	48.1477
GOTERM_CC_FAT	GO:0005581~collagen	4	1.02828	0.0494228	COL1A2, COL1A1, LOX, COL8A1	304	35	12782	4.80526	1	0.255394	49.5395
GOTERM_CC_FAT	GO:0005902~microvillus	4	1.02828	0.0530033	PDGFA, CA2, CD24, DCXR	304	36	12782	4.67178	1	0.267431	52.0449
GOTERM_CC_FAT	GO:0005856~cytoskeleton	43	11.054	0.0540267	KIF23, RPL36A, PRC1, NEK2, ALDOB, TTK, KITLG, CHEK1, AURKA, CCT3, AURKB, CCNE1, PEA15, SPRY2, CTAG2, NDRG1, NDRG2, MYC, TOP2A, ASPM, CKAP2, KIF14, CDC6, ARHGEF2, GABARAPL1, MAP2K1, PTPN3, DLGAP5, PSRC1, TPX2, KIF18A, CENPF, NUSAP1, BIRC5, RACGAP1, CDC25B, CCNB1, PLK4, NME1, PLK1, BUB1B, HSPB1, STMN1	304	1381	12782	1.30918	1	0.267879	52.7395
GOTERM_CC_FAT	GO:0043232~intracellular non-membrane-bounded organelle	74	19.0231	0.0587211	KIF23, RPL36A, PRC1, TTK, AURKA, AURKB, CCT3, CITED2, SPRY2, FOS, CCNE1, MCM7, CDKN2A, ANG, HMOX1, H2AFX, MYC, TOP2A, ASPM, TERT, KIF14, CDC6, ARHGEF2, TPX2, LEF1, NUSAP1, HMGA2, NR0B1, HMGA1, MYCN, ADRB2, RFC4, NME1, FANCD2, JUN, SIX1, BUB1B, HSPB1, STMN1, HMGB2, NEK2, ALDOB, IGF2BP1, KITLG, CHEK1, BOP1, SOX9, PEA15, CTAG2, GPSM2, NDRG1, NDRG2, ETV4, CKAP2, DNMT3A, GABARAPL1, PTPN3, MAP2K1, MKI6…	304	2596	12782	1.19854	1	0.28386	55.8081
GOTERM_CC_FAT	GO:0043228~non-membrane-bounded organelle	74	19.0231	0.0587211	KIF23, RPL36A, PRC1, TTK, AURKA, AURKB, CCT3, CITED2, SPRY2, FOS, CCNE1, MCM7, CDKN2A, ANG, HMOX1, H2AFX, MYC, TOP2A, ASPM, TERT, KIF14, CDC6, ARHGEF2, TPX2, LEF1, NUSAP1, HMGA2, NR0B1, HMGA1, MYCN, ADRB2, RFC4, NME1, FANCD2, JUN, SIX1, BUB1B, HSPB1, STMN1, HMGB2, NEK2, ALDOB, IGF2BP1, KITLG, CHEK1, BOP1, SOX9, PEA15, CTAG2, GPSM2, NDRG1, NDRG2, ETV4, CKAP2, DNMT3A, GABARAPL1, PTPN3, MAP2K1, MKI6…	304	2596	12782	1.19854	1	0.28386	55.8081
GOTERM_CC_FAT	GO:0005886~plasma membrane	103	26.4781	0.0649153	PTGS2, IL6ST, SLC7A8, TLR3, TLR4, CCT3, AQP3, AZGP1, APOA1, DIRAS3, ROBO1, SERPINE1, MUC15, BSG, ABCC10, THY1, LILRB1, SSTR5, THBD, CD34, COL1A2, PDGFRA, PDGFRB, HSPB1, NEU1, NRSN2, COL1A1, SLC38A1, CD226, GBP1, FRAS1, SLC38A2, SRC, EPHB1, FGG, FGB, CD69, CNR1, TEK, NDRG1, EGF, GABRQ, PTPN3, MAP2K1, GABRA3, EPHA2, S100A12, LYVE1, ITGA6, SCARA5, RHO, DUOX1, LGR5, SPRY2, KISS1R, GPC3, HMOX1, CAT, N…	304	3777	12782	1.14661	1	0.30513	59.5751
GOTERM_CC_FAT	GO:0005626~insoluble fraction	28	7.19794	0.0659445	CYP3A4, GCNT3, PTGS2, FOS, PTGES, HMOX1, CYP7A1, CD24, ACSL4, FOSL1, SLC22A1, SPHK1, CYP1A2, CYP2E1, NR0B1, UGT1A1, S100A12, LYVE1, ADRB2, NME1, SLCO1B1, PON1, ABCC4, HSPB1, CYP2A6, SORT1, SLC38A1, ABCC5	304	839	12782	1.40321	1	0.304996	60.1714
GOTERM_CC_FAT	GO:0005896~interleukin-6 receptor complex	2	0.514139	0.0694484	IL6, IL6ST	304	3	12782	28.0307	1	0.314487	62.141
GOTERM_CC_FAT	GO:0032133~chromosome passenger complex	2	0.514139	0.0694484	BIRC5, AURKB	304	3	12782	28.0307	1	0.314487	62.141
GOTERM_CC_FAT	GO:0005730~nucleolus	24	6.16967	0.0698924	RPL36A, HMGB2, MKI67, NEK2, TPX2, LEF1, IGF2BP1, NUSAP1, BIRC5, SIRT7, BOP1, SOX9, S100A12, FOS, PLK4, ADRB2, CDKN2A, ANG, HMOX1, SIX1, GPSM2, TOP2A, KLF4, ETV4	304	698	12782	1.44571	1	0.311996	62.384
GOTERM_CC_FAT	GO:0044454~nuclear chromosome part	7	1.79949	0.070118	DNMT3A, MCM7, JUN, H2AFX, SIRT7, TERT, CITED2	304	122	12782	2.41248	1	0.308753	62.507
GOTERM_CC_FAT	GO:0031410~cytoplasmic vesicle	22	5.65553	0.0845023	BSG, PDGFA, IGF1, HGF, RACGAP1, MMRN1, MMP14, ANXA2, VWF, FGG, APOA1, FGB, SERPINF2, SORT1, IL1B, ABCC4, NEU1, NRSN2, THBS1, EGF, SRGN, MT3	304	642	12782	1.44083	1	0.356889	69.6202
GOTERM_CC_FAT	GO:0016942~insulin-like growth factor binding protein complex	2	0.514139	0.0915125	IGF1, IGFBP3	304	4	12782	21.023	1	0.376551	72.6135

## Sheet: GO-MF
Category	Term	Count	%	PValue	Genes	List Total	Pop Hits	Pop Total	Fold Enrichment	Bonferroni	Benjamini	FDR
GOTERM_MF_FAT	GO:0019838~growth factor binding	15	3.85604	4.36954e-07	PDGFA, IL6ST, ESM1, COL1A2, PDGFRA, PDGFRB, SORT1, NGFR, IGFBP1, COL1A1, THBS1, IGFBP3, IGFBP4, GHR, CYR61	333	105	12983	5.56971	0.000306695	0.000306695	0.000659204
GOTERM_MF_FAT	GO:0019899~enzyme binding	35	8.99743	5.52903e-07	CSF3, NEK2, PFKFB2, ALDOB, CHEK1, TLR4, AURKA, APOA1, CDKN2A, CDKN2B, SQSTM1, CDKN2C, HMOX1, SERPINE1, CD4, H2AFX, CD24, AXIN2, TOP2A, GHR, IRAK1, ARHGEF2, MAP2K1, BIRC5, HMGA1, ECT2, ANXA2, THY1, LILRB1, VWF, ADRB2, SERPINF2, SORT1, KPNA2, CD226	333	523	12983	2.60914	0.000388063	0.00019405	0.000834127
GOTERM_MF_FAT	GO:0003690~double-stranded DNA binding	14	3.59897	1.06641e-06	EGR1, RECQL4, KLF6, SATB1, JDP2, HMGB2, MSH2, NR0B1, FOS, JUN, PCNA, MYC, FEN1, KLF4	333	97	12983	5.62713	0.000748338	0.000249508	0.00160881
GOTERM_MF_FAT	GO:0043565~sequence-specific DNA binding	37	9.51157	2.24303e-06	ISX, JDP2, HOXA13, FOXM1, HOXA11, PRRX1, HOXB13, FOXO1, ZEB2, SOX6, SOX9, FOS, FOXF1, FOSL1, MYC, TCF3, ETV4, TERT, EGR1, SATB1, AR, FOXJ1, MSH2, ESR1, LEF1, NR4A1, FOSB, HMGA2, NR0B1, HMGA1, SHOX2, ATF5, NR1I2, JUN, SIX1, DLX4, KLF4	333	607	12983	2.37653	0.00157337	0.000393574	0.00338386
GOTERM_MF_FAT	GO:0042802~identical protein binding	38	9.76864	2.90769e-06	CHKA, IL6ST, PDGFA, ALDOB, KITLG, ASNS, APOA1, ROBO1, GPSM2, CD4, CAT, THBS1, TCF3, TOP2A, TERT, GHR, BMP4, IRAK1, MSH2, FBP1, CENPF, NR4A1, BIRC5, NR0B1, MCM6, VWF, CDH13, ADRB2, GLUL, PTP4A3, NME1, COL1A2, PDGFRA, ALDH2, PON1, HSPB1, DPYD, COL1A1	333	640	12983	2.31491	0.00203912	0.000408157	0.00438656
GOTERM_MF_FAT	GO:0046983~protein dimerization activity	34	8.74036	3.43657e-06	CHKA, JDP2, PDGFA, IL6ST, ASNS, SOX6, FOS, ROBO1, CD4, CAT, TCF3, TOP2A, FOSL1, TERT, GHR, BMP4, IRAK1, AR, LIMK1, MSH2, CENPF, NR4A1, BIRC5, HGF, FOSB, NR0B1, VWF, CDH13, ATF5, ADRB2, JUN, PDGFRA, PON1, DPYD	333	542	12983	2.44574	0.00240957	0.000401999	0.00518442
GOTERM_MF_FAT	GO:0043566~structure-specific DNA binding	16	4.11311	4.49614e-06	EGR1, RECQL4, KLF6, SATB1, HMGB2, JDP2, MSH2, NR0B1, MCM6, FOS, MCM7, JUN, PCNA, MYC, KLF4, FEN1	333	145	12983	4.30212	0.00315132	0.000450798	0.00678284
GOTERM_MF_FAT	GO:0003700~transcription factor activity	49	12.5964	8.07626e-06	ISX, E2F1, JDP2, PRRX1, FOXO1, ZEB2, PTTG1, CITED2, FOS, CDKN2A, HEY1, FOXF1, FOSL1, MYC, EGR1, SATB1, AR, FOXJ1, ESR1, LEF1, FOSB, NR0B1, HMGA1, MYCN, UHRF1, NME1, JUN, SIX1, HMGB2, HOXA13, HOXA11, FOXM1, HOXB13, SOX4, SOX6, MYBL2, SOX9, TFDP3, TCF3, ETV4, KLF6, ATAD2, NR4A1, DACH1, SHOX2, ATF5, NR1I2, DLX4, KLF4	333	975	12983	1.9594	0.00565352	0.000708444	0.0121835
GOTERM_MF_FAT	GO:0042803~protein homodimerization activity	23	5.9126	4.89029e-05	BMP4, CHKA, IRAK1, IL6ST, MSH2, PDGFA, CENPF, NR4A1, BIRC5, ASNS, NR0B1, CDH13, VWF, ADRB2, PDGFRA, PON1, CD4, DPYD, CAT, TCF3, TOP2A, TERT, GHR	333	334	12983	2.6848	0.0337481	0.00380725	0.0737513
GOTERM_MF_FAT	GO:0005507~copper ion binding	10	2.57069	6.16033e-05	AFP, MT1M, ANG, MT1E, LOX, LOXL2, MT1G, MT1X, MT1F, MT3	333	69	12983	5.65043	0.0423251	0.00431535	0.0928968
GOTERM_MF_FAT	GO:0008083~growth factor activity	15	3.85604	6.62074e-05	BMP4, CSF3, GDF2, IL6, PDGFA, KITLG, IGF1, ESM1, HGF, CXCL12, REG1A, DKK1, IL1B, EGF, NRG1	333	161	12983	3.63242	0.0454155	0.00421646	0.0998364
GOTERM_MF_FAT	GO:0046870~cadmium ion binding	5	1.28535	7.80696e-05	MT1M, MT1E, MT1G, MT1X, MT1F	333	10	12983	19.494	0.0533322	0.00455684	0.117714
GOTERM_MF_FAT	GO:0048407~platelet-derived growth factor binding	5	1.28535	0.000120213	PDGFA, COL1A2, PDGFRA, PDGFRB, COL1A1	333	11	12983	17.7218	0.0809312	0.00647084	0.181204
GOTERM_MF_FAT	GO:0019900~kinase binding	15	3.85604	0.000205169	IRAK1, MAP2K1, PFKFB2, TLR4, CHEK1, CDKN2A, CDKN2B, CDKN2C, SQSTM1, CD4, CD24, AXIN2, TOP2A, CD226, GHR	333	179	12983	3.26715	0.13415	0.0102361	0.309079
GOTERM_MF_FAT	GO:0015631~tubulin binding	11	2.82776	0.000235349	ARHGEF2, GABARAPL1, RET, NME1, PSRC1, GPAA1, KIF18A, NUSAP1, BIRC5, STMN1, RACGAP1	333	100	12983	4.28868	0.152305	0.0109552	0.354469
GOTERM_MF_FAT	GO:0019901~protein kinase binding	13	3.3419	0.000391569	IRAK1, CDKN2A, CDKN2B, MAP2K1, CDKN2C, SQSTM1, CHEK1, CD4, CD24, AXIN2, CD226, TOP2A, GHR	333	147	12983	3.44792	0.240379	0.0170367	0.589109
GOTERM_MF_FAT	GO:0016538~cyclin-dependent protein kinase regulator activity	5	1.28535	0.000767728	CCNE2, CDKN2A, CDKN2B, CDKN2C, CKS2	333	17	12983	11.4671	0.416757	0.0312172	1.15198
GOTERM_MF_FAT	GO:0019887~protein kinase regulator activity	9	2.31362	0.00106702	CCNE2, CDKN2A, CDKN2B, CDKN2C, SOCS3, CKS2, CD24, EGF, NRG1	333	81	12983	4.332	0.527373	0.0407812	1.59771
GOTERM_MF_FAT	GO:0020037~heme binding	11	2.82776	0.00107354	CYP3A4, NOX4, PTGS2, HMOX1, CYP7A1, DUOX1, CYP2A6, CYP2E1, CYP1A2, CYP2W1, CAT	333	121	12983	3.54436	0.529533	0.0389086	1.6074
GOTERM_MF_FAT	GO:0004713~protein tyrosine kinase activity	13	3.3419	0.00115509	RET, MAP2K1, MAP2K3, AXL, TTK, CCL4, EPHA2, SRC, EPHB1, PLK4, TEK, PDGFRA, PDGFRB	333	166	12983	3.05328	0.555739	0.0397553	1.72851
GOTERM_MF_FAT	GO:0004725~protein tyrosine phosphatase activity	10	2.57069	0.00136788	PTP4A3, DUSP1, PTPN3, MAP2K1, CDKN3, CDC25C, DUSP9, CDC25A, CDC25B, DUSP6	333	104	12983	3.74884	0.617456	0.0447265	2.04387
GOTERM_MF_FAT	GO:0032403~protein complex binding	14	3.59897	0.00158806	MSH2, ADAMTS13, BCKDHB, IGF1, EDIL3, THY1, CCNE1, VWF, ADRB2, ITGA6, BHMT, PCNA, THBS1, CD226	333	196	12983	2.78486	0.672316	0.0494494	2.3692
GOTERM_MF_FAT	GO:0046906~tetrapyrrole binding	11	2.82776	0.00174445	CYP3A4, NOX4, PTGS2, HMOX1, CYP7A1, DUOX1, CYP2A6, CYP2E1, CYP1A2, CYP2W1, CAT	333	129	12983	3.32456	0.706439	0.051895	2.59965
GOTERM_MF_FAT	GO:0019207~kinase regulator activity	9	2.31362	0.0025953	CCNE2, CDKN2A, CDKN2B, CDKN2C, SOCS3, CKS2, CD24, EGF, NRG1	333	93	12983	3.77303	0.838664	0.0731941	3.8446
GOTERM_MF_FAT	GO:0005520~insulin-like growth factor binding	5	1.28535	0.00347327	IGFBP1, ESM1, IGFBP3, IGFBP4, CYR61	333	25	12983	7.7976	0.913055	0.0930784	5.11365
GOTERM_MF_FAT	GO:0005178~integrin binding	7	1.79949	0.00385213	VWF, ITGA6, ADAMTS13, EDIL3, THBS1, CD226, THY1	333	59	12983	4.62569	0.933424	0.0989625	5.65642
GOTERM_MF_FAT	GO:0016791~phosphatase activity	15	3.85604	0.00484781	PTPN3, MAP2K1, DLGAP5, PFKFB2, FBP1, CDC25C, CDKN3, CDC25A, CDC25B, MTMR11, DUSP1, PTP4A3, PON1, DUSP9, DUSP6	333	249	12983	2.34867	0.967006	0.118693	7.06908
GOTERM_MF_FAT	GO:0004033~aldo-keto reductase activity	4	1.02828	0.00599979	AKR1C3, ADH4, AKR1B10, ALDH3A1	333	15	12983	10.3968	0.985368	0.140046	8.67884
GOTERM_MF_FAT	GO:0043498~cell surface binding	5	1.28535	0.00601904	FGG, PDGFA, FGB, CD24, THBS1	333	29	12983	6.72207	0.985565	0.135965	8.70552
GOTERM_MF_FAT	GO:0030528~transcription regulator activity	55	14.1388	0.00683868	ISX, E2F1, JDP2, EZH2, PRRX1, FOXO1, ZEB2, PTTG1, CITED2, FOS, CCNE1, CDKN2A, HEY1, FOXF1, NRG1, FOSL1, MYC, EGR1, IRAK1, SATB1, AR, FOXJ1, ESR1, LEF1, FOSB, NR0B1, HMGA1, MYCN, UHRF1, NME1, JUN, SIX1, HMGB2, HOXA13, HOXA11, FOXM1, HOXB13, SOX4, SOX6, MYBL2, SOX9, TFDP3, TCF3, ETV4, KLF6, ATAD2, NR4A1, DACH1, SHOX2, ATF5, NR1I2, ID2, ID1, DLX4, KLF4	333	1512	12983	1.41821	0.991911	0.148346	9.83468
GOTERM_MF_FAT	GO:0004714~transmembrane receptor protein tyrosine kinase activity	7	1.79949	0.00720059	RET, TEK, PDGFRA, AXL, PDGFRB, EPHB1, EPHA2	333	67	12983	4.07337	0.993737	0.150959	10.3291
GOTERM_MF_FAT	GO:0046982~protein heterodimerization activity	13	3.3419	0.00720104	IRAK1, JDP2, PDGFA, LIMK1, NR4A1, BIRC5, SOX6, HGF, FOS, ROBO1, PDGFRA, TCF3, TOP2A	333	208	12983	2.43675	0.993739	0.146615	10.3297
GOTERM_MF_FAT	GO:0043499~eukaryotic cell surface binding	4	1.02828	0.00863433	FGG, FGB, CD24, THBS1	333	17	12983	9.17364	0.997729	0.168458	12.263
GOTERM_MF_FAT	GO:0004721~phosphoprotein phosphatase activity	11	2.82776	0.00993399	PTP4A3, DUSP1, PTPN3, MAP2K1, DLGAP5, CDKN3, CDC25C, DUSP9, CDC25A, CDC25B, DUSP6	333	165	12983	2.5992	0.999096	0.186275	13.9823
GOTERM_MF_FAT	GO:0030246~carbohydrate binding	18	4.62725	0.00997442	BMP4, BSG, CCL2, ALDOB, FBP1, POSTN, REG3A, LYVE1, REG1A, GALNT10, FCN3, CD34, CD69, ANG, CD24, THBS1, CD302, CYR61	333	354	12983	1.98244	0.999121	0.182139	14.0353
GOTERM_MF_FAT	GO:0009055~electron carrier activity	13	3.3419	0.0113692	CYP3A4, NOX4, DUOX1, CYP2W1, CYP1A2, CYP2E1, CYP7A1, ALDH2, CYP2A6, TXNRD1, DPYD, NQO1, LOXL2	333	221	12983	2.29341	0.999673	0.19986	15.8443
GOTERM_MF_FAT	GO:0005138~interleukin-6 receptor binding	3	0.771208	0.012575	CSF3, IL6, IL6ST	333	7	12983	16.7091	0.999861	0.21345	17.3797
GOTERM_MF_FAT	GO:0030554~adenyl nucleotide binding	55	14.1388	0.0149582	KIF23, XRCC3, DUOX1, TTK, AURKA, CCT3, AURKB, MCM7, MAT1A, TOP2A, KIF14, IRAK1, CDC6, RET, LIMK1, TPX2, ABCC10, PBK, MCM6, GLUL, RFC4, NME1, PDGFRA, BUB1B, PDGFRB, TXNRD1, CHKA, ASS1, NEK2, PFKFB2, CHEK1, ASNS, SRC, EPHB1, TEK, ACSL4, RECQL4, NOX4, MAP2K1, MKI67, MSH2, MAP2K3, SPHK1, AXL, KIF18A, ATAD2, MAPK11, EPHA2, KHK, PLK4, PLK3, PLK1, ABCC4, DPYD, ABCC5	333	1577	12983	1.35976	0.999975	0.243022	20.3374
GOTERM_MF_FAT	GO:0030296~protein tyrosine kinase activator activity	3	0.771208	0.0164856	CD24, EGF, NRG1	333	8	12983	14.6205	0.999991	0.258599	22.1807
GOTERM_MF_FAT	GO:0016563~transcription activator activity	19	4.88432	0.0185412	E2F1, EGR1, KLF6, IRAK1, AR, PRRX1, LEF1, FOXO1, NR4A1, SOX9, HMGA1, CITED2, CCNE1, NR1I2, FOXF1, TCF3, FOSL1, KLF4, ETV4	333	410	12983	1.80676	0.999998	0.279963	24.5987
GOTERM_MF_FAT	GO:0001883~purine nucleoside binding	55	14.1388	0.0195884	KIF23, XRCC3, DUOX1, TTK, AURKA, CCT3, AURKB, MCM7, MAT1A, TOP2A, KIF14, IRAK1, CDC6, RET, LIMK1, TPX2, ABCC10, PBK, MCM6, GLUL, RFC4, NME1, PDGFRA, BUB1B, PDGFRB, TXNRD1, CHKA, ASS1, NEK2, PFKFB2, CHEK1, ASNS, SRC, EPHB1, TEK, ACSL4, RECQL4, NOX4, MAP2K1, MKI67, MSH2, MAP2K3, SPHK1, AXL, KIF18A, ATAD2, MAPK11, EPHA2, KHK, PLK4, PLK3, PLK1, ABCC4, DPYD, ABCC5	333	1601	12983	1.33937	0.999999	0.287319	25.8034
GOTERM_MF_FAT	GO:0000217~DNA secondary structure binding	3	0.771208	0.0208411	RECQL4, MSH2, NR0B1	333	9	12983	12.996	1	0.296737	27.2207
GOTERM_MF_FAT	GO:0000166~nucleotide binding	73	18.7661	0.0213208	KIF23, RPL36A, XRCC3, DUOX1, TTK, AURKA, CCT3, AURKB, MCM7, DIRAS3, MAT1A, CAT, TOP2A, KIF14, IRAK1, CDC6, RET, LIMK1, TPX2, ABCC10, GRHPR, PBK, MCM6, RND3, GLUL, RFC4, NME1, PDGFRA, BUB1B, PDGFRB, TXNRD1, RASD1, GBP1, CHKA, ASS1, NEK2, PFKFB2, IGF2BP1, ASNS, CHEK1, SF3B4, EPHB1, SRC, TYMS, ADH4, TEK, MSI1, ACSL4, RECQL4, NOX4, MAP2K1, MKI67, MSH2, EEF1A2, MAP2K3, SPHK1, AXL, KIF18A, ATAD2, NXF3,…	333	2245	12983	1.26776	1	0.296606	27.7568
GOTERM_MF_FAT	GO:0001882~nucleoside binding	55	14.1388	0.0220703	KIF23, XRCC3, DUOX1, TTK, AURKA, CCT3, AURKB, MCM7, MAT1A, TOP2A, KIF14, IRAK1, CDC6, RET, LIMK1, TPX2, ABCC10, PBK, MCM6, GLUL, RFC4, NME1, PDGFRA, BUB1B, PDGFRB, TXNRD1, CHKA, ASS1, NEK2, PFKFB2, CHEK1, ASNS, SRC, EPHB1, TEK, ACSL4, RECQL4, NOX4, MAP2K1, MKI67, MSH2, MAP2K3, SPHK1, AXL, KIF18A, ATAD2, MAPK11, EPHA2, KHK, PLK4, PLK3, PLK1, ABCC4, DPYD, ABCC5	333	1612	12983	1.33024	1	0.299573	28.587
GOTERM_MF_FAT	GO:0042169~SH2 domain binding	4	1.02828	0.0225353	SQSTM1, SRC, GHR, SHCBP1	333	24	12983	6.498	1	0.299227	29.0975
GOTERM_MF_FAT	GO:0004672~protein kinase activity	25	6.42674	0.0226512	IRAK1, RET, CCL2, MAP2K1, LIMK1, NEK2, MAP2K3, AXL, TTK, MAPK11, CHEK1, AURKA, AURKB, PBK, CCL4, EPHA2, SRC, EPHB1, PLK4, PLK3, PLK1, TEK, PDGFRA, BUB1B, PDGFRB	333	606	12983	1.60842	1	0.295067	29.2243
GOTERM_MF_FAT	GO:0005524~ATP binding	51	13.1105	0.0232777	KIF23, XRCC3, TTK, AURKA, CCT3, AURKB, MCM7, MAT1A, TOP2A, KIF14, IRAK1, CDC6, RET, LIMK1, TPX2, ABCC10, PBK, MCM6, GLUL, RFC4, NME1, PDGFRA, BUB1B, PDGFRB, CHKA, ASS1, NEK2, PFKFB2, CHEK1, ASNS, SRC, EPHB1, TEK, ACSL4, RECQL4, MKI67, MAP2K1, MSH2, MAP2K3, SPHK1, AXL, KIF18A, ATAD2, MAPK11, EPHA2, KHK, PLK4, PLK3, PLK1, ABCC4, ABCC5	333	1477	12983	1.34623	1	0.296572	29.9056
GOTERM_MF_FAT	GO:0005496~steroid binding	6	1.54242	0.0236641	GC, CYP3A4, AR, APOA1, ESR1, FABP1	333	64	12983	3.65512	1	0.295487	30.3229
GOTERM_MF_FAT	GO:0004861~cyclin-dependent protein kinase inhibitor activity	3	0.771208	0.0256164	CDKN2A, CDKN2B, CDKN2C	333	10	12983	11.6964	1	0.310491	32.3954
GOTERM_MF_FAT	GO:0005125~cytokine activity	11	2.82776	0.0281266	CSF3, BMP4, GDF2, CCL3, IL6, CCL2, IL1B, CCL4, CXCL12, SPP1, CCL26	333	195	12983	2.19932	1	0.330053	34.9758
GOTERM_MF_FAT	GO:0032559~adenyl ribonucleotide binding	51	13.1105	0.0287681	KIF23, XRCC3, TTK, AURKA, CCT3, AURKB, MCM7, MAT1A, TOP2A, KIF14, IRAK1, CDC6, RET, LIMK1, TPX2, ABCC10, PBK, MCM6, GLUL, RFC4, NME1, PDGFRA, BUB1B, PDGFRB, CHKA, ASS1, NEK2, PFKFB2, CHEK1, ASNS, SRC, EPHB1, TEK, ACSL4, RECQL4, MKI67, MAP2K1, MSH2, MAP2K3, SPHK1, AXL, KIF18A, ATAD2, MAPK11, EPHA2, KHK, PLK4, PLK3, PLK1, ABCC4, ABCC5	333	1497	12983	1.32825	1	0.33088	35.6203
GOTERM_MF_FAT	GO:0008009~chemokine activity	5	1.28535	0.0295172	CCL3, CCL2, CCL4, CXCL12, CCL26	333	46	12983	4.23782	1	0.332677	36.3653
GOTERM_MF_FAT	GO:0005161~platelet-derived growth factor receptor binding	3	0.771208	0.0307873	PDGFA, PDGFRA, PDGFRB	333	11	12983	10.6331	1	0.339128	37.6102
GOTERM_MF_FAT	GO:0043130~ubiquitin binding	4	1.02828	0.0307957	SQSTM1, KIF18A, HSPB1, TOP2A	333	27	12983	5.776	1	0.334114	37.6183
GOTERM_MF_FAT	GO:0050840~extracellular matrix binding	4	1.02828	0.0307957	ITGA6, THBS1, CYR61, SPP1	333	27	12983	5.776	1	0.334114	37.6183
GOTERM_MF_FAT	GO:0016209~antioxidant activity	5	1.28535	0.0316348	PTGS2, DUOX1, TXNRD1, CAT, MT3	333	47	12983	4.14766	1	0.336549	38.4282
GOTERM_MF_FAT	GO:0032182~small conjugating protein binding	4	1.02828	0.0338559	SQSTM1, KIF18A, HSPB1, TOP2A	333	28	12983	5.56971	1	0.350634	40.5247
GOTERM_MF_FAT	GO:0042562~hormone binding	5	1.28535	0.0361316	TTR, CDH13, AR, ESR1, GHR	333	49	12983	3.97837	1	0.364426	42.6035
GOTERM_MF_FAT	GO:0003707~steroid hormone receptor activity	5	1.28535	0.0361316	AR, NR1I2, ESR1, NR4A1, NR0B1	333	49	12983	3.97837	1	0.364426	42.6035
GOTERM_MF_FAT	GO:0042379~chemokine receptor binding	5	1.28535	0.0361316	CCL3, CCL2, CCL4, CXCL12, CCL26	333	49	12983	3.97837	1	0.364426	42.6035
GOTERM_MF_FAT	GO:0008514~organic anion transmembrane transporter activity	3	0.771208	0.0363306	SLCO1B3, SLCO1B1, ABCC5	333	12	12983	9.747	1	0.361039	42.782
GOTERM_MF_FAT	GO:0008017~microtubule binding	6	1.54242	0.0368976	ARHGEF2, RET, PSRC1, KIF18A, NUSAP1, BIRC5	333	72	12983	3.249	1	0.360662	43.2877
GOTERM_MF_FAT	GO:0016712~oxidoreductase activity, acting on paired donors, with incorporation or reduction of molecular oxygen, reduced flavin or flavoprotein as one donor, and incorporation of one atom of oxygen	4	1.02828	0.0404301	CYP3A4, CYP2A6, CYP2E1, CYP1A2	333	30	12983	5.1984	1	0.382984	46.3461
GOTERM_MF_FAT	GO:0033549~MAP kinase phosphatase activity	3	0.771208	0.042224	DUSP1, DUSP9, DUSP6	333	13	12983	8.99723	1	0.39133	47.8396
GOTERM_MF_FAT	GO:0017017~MAP kinase tyrosine/serine/threonine phosphatase activity	3	0.771208	0.042224	DUSP1, DUSP9, DUSP6	333	13	12983	8.99723	1	0.39133	47.8396
GOTERM_MF_FAT	GO:0008170~N-methyltransferase activity	5	1.28535	0.0461762	EZH2, SMYD3, WHSC1, GNMT, NNMT	333	53	12983	3.67811	1	0.4145	50.994
GOTERM_MF_FAT	GO:0003697~single-stranded DNA binding	5	1.28535	0.0517238	RECQL4, HMGB2, MCM7, MSH2, MCM6	333	55	12983	3.54436	1	0.446665	55.1223
GOTERM_MF_FAT	GO:0005506~iron ion binding	14	3.59897	0.0526676	CYP3A4, NOX4, PTGS2, DUOX1, CYP2W1, CYP1A2, CYP2E1, HMOX1, RRM2, CYP7A1, CYP2A6, DPYD, CAT, SCARA5	333	308	12983	1.77218	1	0.447591	55.7915
GOTERM_MF_FAT	GO:0017076~purine nucleotide binding	61	15.6812	0.0535137	KIF23, XRCC3, DUOX1, TTK, AURKA, CCT3, AURKB, MCM7, DIRAS3, MAT1A, TOP2A, KIF14, IRAK1, CDC6, RET, LIMK1, TPX2, ABCC10, PBK, MCM6, RND3, GLUL, RFC4, NME1, PDGFRA, BUB1B, PDGFRB, TXNRD1, RASD1, GBP1, CHKA, ASS1, NEK2, PFKFB2, ASNS, CHEK1, EPHB1, SRC, TEK, ACSL4, RECQL4, NOX4, MAP2K1, MKI67, MSH2, EEF1A2, MAP2K3, SPHK1, AXL, KIF18A, ATAD2, MAPK11, PCK2, EPHA2, KHK, PLK4, PLK3, PLK1, ABCC4, DPYD, AB…	333	1918	12983	1.23997	1	0.447878	56.3834
GOTERM_MF_FAT	GO:0048037~cofactor binding	12	3.08483	0.0547499	NOX4, TYMS, ADH4, DUOX1, TXNRD1, BIRC5, ASNS, SIRT7, DPYD, CAT, GRHPR, NQO1	333	249	12983	1.87894	1	0.450578	57.2349
GOTERM_MF_FAT	GO:0003677~DNA binding	72	18.509	0.0596057	E2F1, ISX, JDP2, XRCC3, EZH2, PRRX1, FOXO1, ZEB2, PTTG1, CITED2, FOS, CDKN2A, MCM7, HEY1, ANG, FOXF1, H2AFX, FOSL1, TOP2A, MYC, TERT, EGR1, SATB1, AR, FOXJ1, ESR1, LEF1, NUSAP1, FOSB, HMGA2, NR0B1, HMGA1, MYCN, MCM6, UHRF1, RFC4, NME1, JUN, SIX1, HMGB2, HOXA13, HOXA11, FOXM1, SOX4, HOXB13, SOX6, MYBL2, SOX9, LIN28B, PEG10, TFDP3, TCF3, ETV4, FEN1, RECQL4, DNMT3A, KLF6, MSH2, SPHK1, ATAD2, NR4A1, …	333	2331	12983	1.20426	1	0.474767	60.432
GOTERM_MF_FAT	GO:0004879~ligand-dependent nuclear receptor activity	5	1.28535	0.060696	AR, NR1I2, ESR1, NR4A1, NR0B1	333	58	12983	3.36103	1	0.476082	61.1185
GOTERM_MF_FAT	GO:0004860~protein kinase inhibitor activity	4	1.02828	0.0636535	CDKN2A, CDKN2B, CDKN2C, SOCS3	333	36	12983	4.332	1	0.487849	62.925
GOTERM_MF_FAT	GO:0050661~NADP or NADPH binding	4	1.02828	0.0636535	DUOX1, TXNRD1, DPYD, CAT	333	36	12983	4.332	1	0.487849	62.925
GOTERM_MF_FAT	GO:0019210~kinase inhibitor activity	4	1.02828	0.0680108	CDKN2A, CDKN2B, CDKN2C, SOCS3	333	37	12983	4.21492	1	0.506559	65.4442
GOTERM_MF_FAT	GO:0001948~glycoprotein binding	4	1.02828	0.0680108	VWF, GPC3, CD4, THBS1	333	37	12983	4.21492	1	0.506559	65.4442
GOTERM_MF_FAT	GO:0030291~protein serine/threonine kinase inhibitor activity	3	0.771208	0.068883	CDKN2A, CDKN2B, CDKN2C	333	17	12983	6.88023	1	0.506218	65.9288
GOTERM_MF_FAT	GO:0042801~polo kinase kinase activity	2	0.514139	0.0747763	PLK3, PLK1	333	3	12983	25.992	1	0.531288	69.0411
GOTERM_MF_FAT	GO:0047961~glycine N-acyltransferase activity	2	0.514139	0.0747763	GLYAT, GLYATL1	333	3	12983	25.992	1	0.531288	69.0411
GOTERM_MF_FAT	GO:0003680~AT DNA binding	2	0.514139	0.0747763	HMGA2, HMGA1	333	3	12983	25.992	1	0.531288	69.0411
GOTERM_MF_FAT	GO:0032139~dinucleotide insertion or deletion binding	2	0.514139	0.0747763	MSH2, PCNA	333	3	12983	25.992	1	0.531288	69.0411
GOTERM_MF_FAT	GO:0005017~platelet-derived growth factor receptor activity	2	0.514139	0.0747763	PDGFRA, PDGFRB	333	3	12983	25.992	1	0.531288	69.0411
GOTERM_MF_FAT	GO:0030295~protein kinase activator activity	3	0.771208	0.0762224	CD24, EGF, NRG1	333	18	12983	6.498	1	0.533468	69.7631
GOTERM_MF_FAT	GO:0002020~protease binding	3	0.771208	0.0837957	VWF, SERPINF2, SERPINE1	333	19	12983	6.156	1	0.564046	73.2944
GOTERM_MF_FAT	GO:0004857~enzyme inhibitor activity	12	3.08483	0.0855257	CDKN2A, CDKN2B, CDKN2C, SOCS3, SERPINF2, SERPINE1, SPINK1, BIRC5, PTTG1, SERPINI1, TFPI2, ANXA2	333	270	12983	1.7328	1	0.566923	74.0452
GOTERM_MF_FAT	GO:0032553~ribonucleotide binding	57	14.653	0.0884408	KIF23, XRCC3, TTK, AURKA, CCT3, AURKB, MCM7, DIRAS3, MAT1A, TOP2A, KIF14, IRAK1, CDC6, RET, LIMK1, TPX2, ABCC10, PBK, MCM6, RND3, GLUL, RFC4, NME1, PDGFRA, BUB1B, PDGFRB, RASD1, GBP1, CHKA, ASS1, NEK2, PFKFB2, CHEK1, ASNS, SRC, EPHB1, TEK, ACSL4, RECQL4, MAP2K1, MKI67, MSH2, EEF1A2, MAP2K3, SPHK1, AXL, KIF18A, ATAD2, MAPK11, PCK2, EPHA2, KHK, PLK4, PLK3, PLK1, ABCC4, ABCC5	333	1836	12983	1.21041	1	0.574853	75.2657
GOTERM_MF_FAT	GO:0032555~purine ribonucleotide binding	57	14.653	0.0884408	KIF23, XRCC3, TTK, AURKA, CCT3, AURKB, MCM7, DIRAS3, MAT1A, TOP2A, KIF14, IRAK1, CDC6, RET, LIMK1, TPX2, ABCC10, PBK, MCM6, RND3, GLUL, RFC4, NME1, PDGFRA, BUB1B, PDGFRB, RASD1, GBP1, CHKA, ASS1, NEK2, PFKFB2, CHEK1, ASNS, SRC, EPHB1, TEK, ACSL4, RECQL4, MAP2K1, MKI67, MSH2, EEF1A2, MAP2K3, SPHK1, AXL, KIF18A, ATAD2, MAPK11, PCK2, EPHA2, KHK, PLK4, PLK3, PLK1, ABCC4, ABCC5	333	1836	12983	1.21041	1	0.574853	75.2657
GOTERM_MF_FAT	GO:0003682~chromatin binding	8	2.05656	0.0903874	DNMT3A, CDC6, POLD1, EZH2, CENPF, LEF1, FABP1, TOP2A	333	150	12983	2.07936	1	0.578401	76.0507
GOTERM_MF_FAT	GO:0050662~coenzyme binding	9	2.31362	0.0933607	NOX4, ADH4, DUOX1, TXNRD1, SIRT7, DPYD, CAT, GRHPR, NQO1	333	181	12983	1.93863	1	0.586085	77.2049
GOTERM_MF_FAT	GO:0019825~oxygen binding	4	1.02828	0.0968178	CYP3A4, NOX4, CYP2E1, CYP1A2	333	43	12983	3.62679	1	0.595409	78.4816
GOTERM_MF_FAT	GO:0030297~transmembrane receptor protein tyrosine kinase activator activity	2	0.514139	0.0984415	EGF, NRG1	333	4	12983	19.494	1	0.597216	79.0578
GOTERM_MF_FAT	GO:0003886~DNA (cytosine-5-)-methyltransferase activity	2	0.514139	0.0984415	DNMT3A, DNMT1	333	4	12983	19.494	1	0.597216	79.0578
GOTERM_MF_FAT	GO:0015175~neutral amino acid transmembrane transporter activity	3	0.771208	0.0995781	SLC7A8, SLC38A1, SLC7A11	333	21	12983	5.56971	1	0.597098	79.4527

## Sheet: KEGG
Category	Term	Count	%	PValue	Genes	List Total	Pop Hits	Pop Total	Fold Enrichment	Bonferroni	Benjamini	FDR
KEGG_PATHWAY	hsa04110:Cell cycle	22	5.65553	2.57588e-09	E2F1, CDC6, TTK, CHEK1, PTTG1, CDC25C, CDC25A, MCM6, CDC25B, CCNE2, CCNB1, CCNE1, CDKN2A, MCM7, CDKN2B, CDKN2C, PLK1, PCNA, BUB1B, GADD45B, CCNA2, MYC	186	125	5085	4.81161	3.70927e-07	3.70927e-07	3.0543e-06
KEGG_PATHWAY	hsa05200:Pathways in cancer	30	7.71208	5.3967e-06	E2F1, TRAF2, PTGS2, PDGFA, FOXO1, KITLG, CCNE2, CCNE1, FOS, CDKN2A, CDKN2B, EGF, AXIN2, MYC, BMP4, IL6, AR, RET, MAP2K1, MSH2, LEF1, IGF1, BIRC5, HGF, LAMA4, ITGA6, JUN, PDGFRA, PDGFRB, WNT11	186	328	5085	2.50049	0.000776825	0.000388488	0.00639884
KEGG_PATHWAY	hsa04620:Toll-like receptor signaling pathway	14	3.59897	6.31028e-05	IRAK1, CCL3, IL6, MAP2K1, MAP2K3, TLR3, MAPK11, TLR4, CCL4, FOS, MYD88, JUN, IL1B, SPP1	186	101	5085	3.78952	0.00904593	0.00302445	0.0747972
KEGG_PATHWAY	hsa04115:p53 signaling pathway	11	2.82776	0.000147627	CCNE2, CCNB1, CCNE1, CDKN2A, RRM2, SERPINE1, IGF1, CHEK1, GADD45B, THBS1, IGFBP3	186	68	5085	4.42244	0.0210354	0.00530086	0.174905
KEGG_PATHWAY	hsa05215:Prostate cancer	12	3.08483	0.000336219	E2F1, CCNE2, CCNE1, AR, MAP2K1, PDGFA, PDGFRA, PDGFRB, LEF1, IGF1, FOXO1, EGF	186	89	5085	3.68612	0.04727	0.009638	0.397938
KEGG_PATHWAY	hsa00980:Metabolism of xenobiotics by cytochrome P450	9	2.31362	0.00133285	GSTM1, AKR1C3, CYP3A4, GSTA4, ADH4, CYP2E1, CYP1A2, UGT1A1, ALDH3A1	186	60	5085	4.10081	0.174742	0.0315029	1.56902
KEGG_PATHWAY	hsa00982:Drug metabolism	9	2.31362	0.00165545	GSTM1, CYP3A4, GSTA4, ADH4, CYP2A6, CYP2E1, CYP1A2, UGT1A1, ALDH3A1	186	62	5085	3.96852	0.212256	0.0335089	1.94537
KEGG_PATHWAY	hsa05210:Colorectal cancer	10	2.57069	0.00320752	FOS, MAP2K1, MSH2, JUN, PDGFRA, PDGFRB, LEF1, BIRC5, AXIN2, MYC	186	84	5085	3.25461	0.370371	0.0561878	3.73772
KEGG_PATHWAY	hsa04010:MAPK signaling pathway	20	5.14139	0.00354878	TRAF2, MAP2K1, PDGFA, MAP2K3, NR4A1, MAPK11, CDC25B, FOS, DUSP1, JUN, PDGFRA, IL1B, HSPB1, PDGFRB, STMN1, DUSP9, GADD45B, EGF, MYC, DUSP6	186	267	5085	2.04784	0.400664	0.055294	4.12776
KEGG_PATHWAY	hsa05218:Melanoma	9	2.31362	0.00394357	E2F1, CDKN2A, MAP2K1, PDGFA, PDGFRA, PDGFRB, IGF1, HGF, EGF	186	71	5085	3.46547	0.433907	0.0553111	4.57718
KEGG_PATHWAY	hsa04510:Focal adhesion	16	4.11311	0.00607587	MAP2K1, PDGFA, IGF1, HGF, SRC, VWF, LAMA4, ITGA6, JUN, COL1A2, PDGFRA, PDGFRB, COL1A1, EGF, THBS1, SPP1	186	201	5085	2.17622	0.584218	0.0766817	6.97138
KEGG_PATHWAY	hsa04060:Cytokine-cytokine receptor interaction	19	4.88432	0.00650776	CSF3, IL6, CCL3, CCL2, TNFRSF25, IL6ST, PDGFA, CCR1, KITLG, HGF, CXCL12, CCL4, CCL26, PDGFRA, IL1B, PDGFRB, NGFR, EGF, GHR	186	262	5085	1.98258	0.609443	0.0753578	7.44958
KEGG_PATHWAY	hsa05214:Glioma	8	2.05656	0.00744089	E2F1, CDKN2A, MAP2K1, PDGFA, PDGFRA, PDGFRB, IGF1, EGF	186	63	5085	3.47158	0.658871	0.0794007	8.47506
KEGG_PATHWAY	hsa03030:DNA replication	6	1.54242	0.00910082	MCM7, RFC4, POLD1, PCNA, FEN1, MCM6	186	36	5085	4.55645	0.731933	0.0897509	10.2736
KEGG_PATHWAY	hsa05222:Small cell lung cancer	9	2.31362	0.0108301	E2F1, CCNE2, TRAF2, CCNE1, LAMA4, PTGS2, CDKN2B, ITGA6, MYC	186	84	5085	2.92915	0.791546	0.0992574	12.1128
KEGG_PATHWAY	hsa04914:Progesterone-mediated oocyte maturation	9	2.31362	0.012397	CCNB1, MAP2K1, PLK1, IGF1, MAPK11, CDC25C, CCNA2, CDC25A, CDC25B	186	86	5085	2.86103	0.834093	0.106197	13.7494
KEGG_PATHWAY	hsa05219:Bladder cancer	6	1.54242	0.0172403	E2F1, CDKN2A, MAP2K1, EGF, THBS1, MYC	186	42	5085	3.90553	0.918263	0.136973	18.6334
KEGG_PATHWAY	hsa04114:Oocyte meiosis	10	2.57069	0.01806	CCNE2, CCNB1, CCNE1, AR, MAP2K1, PLK1, IGF1, AURKA, PTTG1, CDC25C	186	110	5085	2.48534	0.927518	0.13567	19.4345
KEGG_PATHWAY	hsa00051:Fructose and mannose metabolism	5	1.28535	0.0335573	KHK, AKR1B10, PFKFB2, ALDOB, FBP1	186	34	5085	4.0204	0.992666	0.227941	33.2841
KEGG_PATHWAY	hsa03430:Mismatch repair	4	1.02828	0.0491541	RFC4, MSH2, POLD1, PCNA	186	23	5085	4.75456	0.999296	0.304346	44.9895
KEGG_PATHWAY	hsa00010:Glycolysis / Gluconeogenesis	6	1.54242	0.0659116	ADH4, ALDOB, FBP1, ALDH2, PCK2, ALDH3A1	186	60	5085	2.73387	0.999946	0.373464	55.4465
KEGG_PATHWAY	hsa00591:Linoleic acid metabolism	4	1.02828	0.0797915	CYP3A4, AKR1B10, CYP2E1, CYP1A2	186	28	5085	3.90553	0.999994	0.419745	62.6931
KEGG_PATHWAY	hsa04512:ECM-receptor interaction	7	1.79949	0.0841914	VWF, LAMA4, ITGA6, COL1A2, COL1A1, THBS1, SPP1	186	84	5085	2.27823	0.999997	0.423414	64.7542
KEGG_PATHWAY	hsa05216:Thyroid cancer	4	1.02828	0.0867174	RET, MAP2K1, LEF1, MYC	186	29	5085	3.77086	0.999998	0.419729	65.8898
KEGG_PATHWAY	hsa04640:Hematopoietic cell lineage	7	1.79949	0.0918855	CSF3, IL6, ITGA6, CD34, IL1B, KITLG, CD4	186	86	5085	2.22524	0.999999	0.426029	68.1095
KEGG_PATHWAY	hsa04310:Wnt signaling pathway	10	2.57069	0.0979466	DKK1, SFRP1, JUN, SFRP4, LEF1, WNT11, AXIN2, FOSL1, MYC, DKK4	186	151	5085	1.81051	1	0.434991	70.5438

## Sheet: PANTHER
Category	Term	Count	%	PValue	Genes	List Total	Pop Hits	Pop Total	Fold Enrichment	Bonferroni	Benjamini	FDR
PANTHER_PATHWAY	P00059:p53 pathway	14	3.59897	0.00126651	CCNE2, CCNB1, CCNE1, TRAF2, CDKN2A, CDKN2B, CDKN2C, SERPINE1, SIRT7, THBS1, CDC25C, GADD45B, IGFBP3, CDC25A	121	120	2857	2.75468	0.0998439	0.0998439	1.34796
PANTHER_PATHWAY	P00054:Toll receptor signaling pathway	9	2.31362	0.00470733	IRAK1, MYD88, PTGS2, MAP2K1, JUN, MAP2K3, TLR3, MAPK11, TLR4	121	64	2857	3.32038	0.324047	0.177836	4.92729
PANTHER_PATHWAY	P00011:Blood coagulation	8	2.05656	0.00734187	VWF, FGG, THBD, FGB, SERPINF2, SERPINE1, HGF, TFPI2	121	55	2857	3.43441	0.457531	0.184435	7.58785
PANTHER_PATHWAY	P00050:Plasminogen activating cascade	5	1.28535	0.0120339	FGG, FGB, SERPINF2, SERPINE1, HGF	121	22	2857	5.36627	0.633909	0.222147	12.1596
PANTHER_PATHWAY	P00046:Oxidative stress response	7	1.79949	0.0498173	DUSP1, JUN, MAP2K3, MAPK11, DUSP9, MYC, DUSP6	121	64	2857	2.58252	0.985612	0.571848	42.1446
PANTHER_PATHWAY	P00005:Angiogenesis	15	3.85604	0.0783677	FOS, NR1I2, SFRP1, PDGFA, JUN, TEK, SPHK1, PDGFRA, PDGFRB, MAPK11, BIRC5, DLK1, AXIN2, EPHB1, SRC	121	222	2857	1.59538	0.998856	0.676619	58.2688
